# Supplementary material for: Architecture of the Mouse Brain Synaptome
Source: Neuron. 2018 Aug 22;99(4):781–799.e10. doi: 10.1016/j.neuron.2018.07.007 (PMC6117470; doi:10.1016/j.neuron.2018.07.007)
Supplement: Table S1. The PSD95 and SAP102 Synaptome Parameters in Different Brain Subregions on the Whole-Mouse-Brain Scale, Related to Figure 2B — Average PSD95 and SAP102 punctum density, intensity, size, and colocalization values in different delineated brain subregions defined in the Allen Reference Atlas. The main overarching area is also indicated for each subregion. Abbreviations, see Table S2. [file mmc2.xlsx]

## Sheet: new
		PSD95 Quantification				SAP102 Quantification
Subregion	Major Region	Density (puncta number per 100 um2)	Intensity (AU)	Size (um2)	Colocalization (%)	Density (puncta number per 100 um2)	Intensity (AU)	Size (um2)	Colocalization (%)
'MOp'	Isocortex'	90.0608	15373.2	0.125271	35.0797	42.589	8729.32	0.113163	35.0797
'MOs'	Isocortex'	85.178	14462.9	0.127397	38.5057	50.1845	8404.59	0.114503	38.5057
'SSp-n'	Isocortex'	79.2101	12671.2	0.127256	33.9495	39.1981	8217.27	0.117134	33.9495
'SSp-bfd'	Isocortex'	90.6033	15828	0.126217	42.5738	72.1571	9188.82	0.127052	42.5738
'SSp-m'	Isocortex'	83.4147	12596.5	0.126974	32.524	35.9429	8290.62	0.113104	32.524
'SSp-ul'	Isocortex'	86.3308	12685.6	0.12763	32.0499	32.6877	8354.48	0.10935	32.0499
'SSp-tr'	Isocortex'	94.9436	16818.9	0.124388	45.5089	74.2594	9327.97	0.128952	45.5089
'GU'	Isocortex'	82.8722	13813.9	0.126822	36.6893	47.0649	8420.8	0.118064	36.6893
'AUDd'	Isocortex'	91.824	15195.6	0.124855	44.3414	65.2398	8779.76	0.125197	44.3414
'AUDp'	Isocortex'	90.6033	14849.4	0.125552	43.4133	64.2904	8832.61	0.123241	43.4133
'AUDv'	Isocortex'	92.6378	15263.1	0.125591	44.8476	68.8341	8987.3	0.125122	44.8476
'VISal'	Isocortex'	95.893	14821.5	0.122501	43.0636	61.3064	8816.71	0.11984	43.0636
'VISam'	Isocortex'	96.5712	14967.6	0.12148	43.9076	59.8823	8833.49	0.116663	43.9076
'VISp'	Isocortex'	96.8424	14748.7	0.121407	43.4183	61.3742	8926.92	0.118536	43.4183
'ACAd'	Isocortex'	90.6711	13968.5	0.126238	40.1597	46.3189	8396.73	0.113763	40.1597
'ACAv'	Isocortex'	85.9918	12494.2	0.126803	36.1464	38.7912	8276.81	0.111423	36.1464
'PL'	Isocortex'	93.9263	14382.2	0.123353	42.9126	57.5087	8763.62	0.115956	42.9126
'ILA'	Isocortex'	88.7044	14079	0.122441	43.5624	59.1363	8555.3	0.121406	43.5624
'ORBl'	Isocortex'	83.0078	14682	0.124207	42.2363	54.3891	8384.92	0.121942	42.2363
'ORBm'	Isocortex'	91.3493	14392.4	0.122763	43.857	61.103	8727.37	0.11932	43.857
'ORBvl'	Isocortex'	90.1964	15092.8	0.122584	40.9309	52.6259	8538.05	0.119148	40.9309
'AId'	Isocortex'	98.4701	13451.4	0.12403	39.7782	59.1363	8776.72	0.11654	39.7782
'AIv'	Isocortex'	94.9436	13595	0.125567	42.674	71.6146	9259.31	0.120261	42.674
'RSPagl'	Isocortex'	83.686	14214.3	0.123855	43.327	47.6074	8340.92	0.120698	43.327
'RSPd'	Isocortex'	73.7847	14393.6	0.126654	43.9863	48.5569	8654.77	0.124353	43.9863
'RSPv'	Isocortex'	68.9019	12918.2	0.127727	49.0105	47.3362	8208.5	0.132523	49.0105
'PTLp'	Isocortex'	93.6551	15514.7	0.123882	44.7903	64.0869	8903.64	0.122189	44.7903
'TEa'	Isocortex'	93.4516	14582.2	0.122858	45.119	74.4629	9015.23	0.128182	45.119
'PERI'	Isocortex'	94.1298	12927.1	0.126229	46.5768	78.3963	8918.24	0.130143	46.5768
'ECT'	Isocortex'	91.0102	13696.6	0.125344	46.2816	69.5801	8800.73	0.130783	46.2816
'AON'	Olfactory Areas'	88.3653	12223.8	0.119382	48.5472	93.316	9715.12	0.134385	48.5472
'TT'	Olfactory Areas'	88.2297	11959.8	0.120955	47.6771	82.3975	9694.27	0.133709	47.6771
'PIR'	Olfactory Areas'	78.8032	11499.2	0.126893	47.3572	77.5825	9119.78	0.137567	47.3572
'COAp'	Olfactory Areas'	89.9251	11812.8	0.123242	49.2695	93.9941	9602.56	0.135247	49.2695
'PAA'	Olfactory Areas'	91.0102	12033.9	0.124061	51.4762	104.099	10738.9	0.144109	51.4762
'TR'	Olfactory Areas'	84.3641	12495.9	0.123355	47.614	91.9596	9192.98	0.132753	47.614
'CA1'	Hippocampal Formation'	110.135	13150.8	0.12162	47.8842	80.5664	9481.61	0.12616	47.8842
'CA2'	Hippocampal Formation'	109.592	10095.1	0.117521	54.5746	116.238	10242	0.147464	54.5746
'CA3'	Hippocampal Formation'	93.5872	10573.4	0.126919	47.9452	84.6354	8976.73	0.132506	47.9452
'DG'	Hippocampal Formation'	53.5753	10439.6	0.127655	52.0764	53.4397	9909.13	0.143212	52.0764
'FC'	Hippocampal Formation'	83.1434	9738.29	0.117971	60.3122	94.8079	11866.8	0.160486	60.3122
'IG'	Hippocampal Formation'	65.3754	7555.88	0.118513	58.4382	72.9031	9293.26	0.136819	58.4382
'ENTl'	Hippocampal Formation'	83.9572	12437.3	0.125134	46.7265	85.7205	9280.05	0.133478	46.7265
'SUBd'	Hippocampal Formation'	74.056	14916	0.127116	41.051	47.8787	8286.74	0.128365	41.051
'CLA'	Cortical Subplate'	79.3457	11062.7	0.12675	44.6447	60.0179	8679.79	0.125451	44.6447
'EPd'	Cortical Subplate'	74.5985	10288.7	0.126406	48.61	60.357	8756.52	0.132408	48.61
'EPv'	Cortical Subplate'	78.0572	11101.8	0.126959	48.615	71.6824	9009.67	0.135434	48.615
'LA'	Cortical Subplate'	86.3987	12808.5	0.125159	48.5177	77.7181	9160.79	0.134462	48.5177
'BLA'	Cortical Subplate'	84.2285	11890.6	0.126487	51.1959	89.1113	9588.31	0.139064	51.1959
'BMA'	Cortical Subplate'	83.686	10987.5	0.125568	50.9761	75.9549	9137.07	0.137153	50.9761
'PA'	Cortical Subplate'	72.9031	10124.8	0.123931	52.7893	70.0548	9108.38	0.13968	52.7893
'CP'	Striatum'	81.1089	13133.2	0.1248	43.5542	43.8775	8190.81	0.119903	43.5542
'ACB'	Striatum'	75.548	11153.6	0.12667	36.3678	36.3498	8482.12	0.113268	36.3678
'OT'	Striatum'	31.9417	9128.86	0.13822	41.2634	44.0131	8763.87	0.144251	41.2634
'LSc'	Striatum'	77.0399	9784.76	0.126121	48.6625	53.6431	8094.08	0.121833	48.6625
'LSr'	Striatum'	51.5408	9392.1	0.131932	48.1096	36.7567	7938.8	0.132591	48.1096
'SH'	Striatum'	64.1547	8524.39	0.122993	47.591	70.9364	9542.05	0.14092	47.591
'CEA'	Striatum'	99.1482	13693.5	0.120076	47.1304	76.5652	9436.59	0.126025	47.1304
'IA'	Striatum'	60.6283	10078.1	0.127087	53.6995	61.9846	9318.93	0.15421	53.6995
'MEA'	Striatum'	59.6788	10486.5	0.128875	55.1282	54.796	8998.77	0.149224	55.1282
'SI'	Pallidum'	18.8531	7725.25	0.138814	45.3393	11.8001	7583.44	0.13659	45.3393
'MS'	Pallidum'	22.5152	7852.17	0.142438	49.1156	13.4277	7266.47	0.138622	49.1156
'VM'	Thalamus'	18.7174	9283.72	0.151438	52.2373	11.3932	6921.13	0.153986	52.2373
'VPL'	Thalamus'	53.9822	8860.24	0.120038	66.3661	57.373	9601.23	0.152602	66.3661
'VPLpc'	Thalamus'	90.5355	10904	0.115193	60.6683	93.9941	10053.1	0.144738	60.6683
'VPM'	Thalamus'	76.4974	9094.06	0.117125	64.3233	83.0078	10249	0.150057	64.3233
'SPFm'	Thalamus'	78.8032	11180.9	0.119803	59.04	77.8537	9336.13	0.145173	59.04
'SPFp'	Thalamus'	25.3635	10090.9	0.1416	52.7373	15.5979	7015.27	0.150631	52.7373
'PP'	Thalamus'	28.2118	9728.73	0.135938	51.0432	17.4967	7305.69	0.148741	51.0432
'LP'	Thalamus'	73.5135	11127.5	0.119366	61.9191	66.664	9084.88	0.147177	61.9191
'PO'	Thalamus'	85.9918	10404	0.117181	62.413	92.9091	10100.4	0.146235	62.413
'POL'	Thalamus'	33.5015	10462.2	0.135846	53.8158	21.4301	7489.47	0.153567	53.8158
'LD'	Thalamus'	76.1583	10152.9	0.117747	62.4272	78.5997	9880.34	0.149162	62.4272
'IMD'	Thalamus'	50.727	11075.6	0.135072	63.9318	42.9959	8381.59	0.163708	63.9318
'PVT'	Thalamus'	38.6556	10442.9	0.141385	59.6984	29.1612	8092.96	0.160006	59.6984
'CM'	Thalamus'	50.0488	10600.6	0.133538	61.9843	43.6062	8178.42	0.162259	61.9843
'PF'	Thalamus'	45.9798	9972.72	0.133955	62.9544	44.3522	8693.86	0.165359	62.9544
'RT'	Thalamus'	25.6348	8614.8	0.140681	55.1093	17.2255	7200.55	0.148016	55.1093
'LGv'	Thalamus'	37.5705	10346.5	0.133644	54.1611	24.9566	7755.62	0.149408	54.1611
'MH'	Thalamus'	13.9703	8234.68	0.134581	51.0622	11.7323	7915.22	0.148171	51.0622
'LH'	Thalamus'	29.4325	9190.25	0.144487	57.7014	19.9382	7350.73	0.153505	57.7014
'ARH'	Hypothalamus'	19.8025	7606.81	0.150549	63.8534	22.3796	8000.46	0.175982	63.8534
'DMH'	Hypothalamus'	21.4979	7665.99	0.146582	62.8503	20.6841	7696.66	0.16149	62.8503
'MM'	Hypothalamus'	18.3784	11554	0.159851	55.0481	17.2255	7838.47	0.166544	55.0481
'SUM '	Hypothalamus'	17.6324	8656.52	0.14778	59.4159	12.953	6791.66	0.156618	59.4159
'LHA'	Hypothalamus'	23.6003	9213.84	0.14776	57.9812	16.8186	7340.6	0.15828	57.9812
'PSTN'	Hypothalamus'	25.2279	9700.3	0.147157	62.6166	20.2094	7772.49	0.166057	62.6166
'STN'	Hypothalamus'	24.821	8538.23	0.141475	62.1845	25.2957	8213.51	0.170294	62.1845
'TU'	Hypothalamus'	47.0649	8903.14	0.137006	46.9859	28.4831	7529.37	0.140251	46.9859
'ZI'	Hypothalamus'	21.4301	8768.08	0.148554	51.9231	12.6139	7011.2	0.151456	51.9231
'SCs'	Midbrain'	48.4212	9265.16	0.124727	43.311	26.5842	7376.12	0.133661	43.311
'SNr'	Midbrain'	11.6645	8631.96	0.148142	46.7095	6.64605	7454.31	0.153234	46.7095
'PAG'	Midbrain'	21.1589	8438.71	0.139652	51.6062	13.1565	6593.33	0.144072	51.6062
'LT'	Midbrain'	28.2796	9533.27	0.140396	54.2393	17.768	7399.48	0.155919	54.2393
'SNc'	Midbrain'	17.2255	8340.53	0.144425	58.7341	14.2415	7524.8	0.161853	58.7341
'LC'	Pons'	17.0898	7759.32	0.140778	27.3521	6.23915	6672.45	0.134425	27.3521
'DCO'	Medulla'	21.7014	7193.28	0.138811	22.0828	5.15408	6763.55	0.121362	22.0828
'VCO'	Medulla'	7.05295	6963.28	0.139446	21.3024	2.17014	6157.26	0.12416	21.3024
'SPVO'	Medulla'	15.3944	8196.12	0.146879	24.7256	4.47591	6293.44	0.132038	24.7256
'PRP'	Medulla'	24.6175	8493.21	0.138309	47.9135	14.1059	7205.52	0.145253	47.9135
'LAV'	Medulla'	6.78168	7065.83	0.147717	19.2545	1.6276	6077.01	0.124057	19.2545
'MV'	Medulla'	16.5473	7651.48	0.139721	29.8246	6.10352	6651.1	0.130711	29.8246
'SUV'	Medulla'	11.3932	7302.08	0.141906	30.9269	4.34028	6450.4	0.134184	30.9269
'RM'	Medulla'	18.0393	7605.81	0.141442	37.4629	7.73112	6432.22	0.136276	37.4629
'RPA'	Medulla'	16.3439	7523.74	0.143769	47.896	9.56217	6534.53	0.148957	47.896
'CENT'	Cerebellum'	32.8912	9293.26	0.118426	15.0366	5.01845	7104.93	0.113907	15.0366
'CUL'	Cerebellum'	35.4004	9391.56	0.117871	13.4961	5.15408	7239.8	0.108966	13.4961
'SIM'	Cerebellum'	36.6889	9925.88	0.117239	18.8736	8.27365	7486.67	0.11313	18.8736
'AN'	Cerebellum'	35.1291	9392.21	0.117786	15.8859	6.37478	7283.6	0.109528	15.8859
'PFL'	Cerebellum'	34.1797	8867.02	0.117829	15.3528	6.10352	7025.23	0.108839	15.3528
'FL'	Cerebellum'	32.8912	8753.15	0.117693	15.0602	6.10352	7178.56	0.109452	15.0602
'IP'	Cerebellum'	10.1725	7140.53	0.141884	33.2104	5.01845	6445.89	0.132969	33.2104
'DN'	Cerebellum'	9.56217	6469.19	0.140053	26.2592	3.66211	6364.57	0.12266	26.2592
'fibertracts 1'	'FiberTracts'	1.39703	6822.83	0.149171	53.7596	1.39703	6822.83	0.149171	53.7596
'fibertracts 2'	'FiberTracts'	0.275788	5073.24	0.0933927	25.9015	0.275788	5073.24	0.0933927	25.9015
'fibertracts 3'	'FiberTracts'	1.61555	6572.96	0.135558	38.191	1.61555	6572.96	0.135558	38.191
'fibertracts 4'	'FiberTracts'	0.99314	6727.66	0.145456	48.1195	0.99314	6727.66	0.145456	48.1195
'fibertracts 5'	'FiberTracts'	0.142415	4504.47	0.0903285	19.891	0.142415	4504.47	0.0903285	19.891
