# Supplementary material for: Architecture of the Mouse Brain Synaptome
Source: Neuron. 2018 Aug 22;99(4):781–799.e10. doi: 10.1016/j.neuron.2018.07.007 (PMC6117470; doi:10.1016/j.neuron.2018.07.007)
Supplement: Table S2. The Similarity Matrix of the Synaptome Maps, Related to Figure 2F — Each row and column in the table represent one delineated mouse brain subregion and values in the cell represent the similarity of synaptome parameters for the two subregions. Abbreviations: ACAd, Anterior Cingulate Area, dorsal part; ACAv, Anterior Cingulate Area, ventral part; ACB, nucleus Accumbens; AId, Agranular Insular area, dorsal part; AIv, Agranular Insular area, ventral part; AN, Anisoform lobule; ANcr1gr, Anisoform lobule, crus 1, granular layer ; ANcr1mo, Anisoform lobule, crus 1, molecular layer ; ANcr2gr, Anisoform lobule, crus 2, granular layer ; ANcr2mo, Anisoform lobule, crus 2, molecular layer ; AON, Anterior Olfactory Nucleus; AON1l, Anterior Olfactory Nucleus, layer 1, lateral part; AON1m, Anterior Olfactory Nucleus, layer 1, medial part; AONm, Anterior Olfactory Nucleus, medial part; AONpv, Anterior Olfactory Nucleus, posteroventral part ; ARH, Arcuate Hypothalamic nucleus; AUDd, Auditory area, dorsal part; AUDp, Auditory area, primary part; AUDv, Auditory area, ventral part; BLA, Basolateral Amygdalar nucleus; BLAa, Basolateral Amygdalar nucleus, anterior part; BLAp, Basolateral Amygdalar nucleus, posterior part; BLAv, Basolateral Amygdalar nucleus, ventral part; BMA, Basomedial Amygdalar nucleus; BMAp, Basomedial Amygdalar nucleus, posterior part; CA1, Cornu Ammonis 1; CA1slm, Cornu Ammonis 1, stratum lacunosum-moleculare; CA1so, Cornu Ammonis 1, stratum oriens; CA1sp, Cornu Ammonis 1, stratum pyramidale; CA1sr, Cornu Ammonis 1, stratum radiatum; CA2, Cornu Ammonis 2; CA2slm, Cornu Ammonis 2, stratum lacunosum-moleculare; CA2so, Cornu Ammonis 2, stratum oriens; CA2sp, Cornu Ammonis 2, stratum pyramidale; CA2sr, Cornu Ammonis 2, stratum radiatum; CA3, Cornu Ammonis 3; CA3slm, Cornu Ammonis 3, stratum lacunosum-moleculare; CA3slu, Cornu Ammonis 3, stratum lucidum; CA3so, Cornu Ammonis 3, stratum oriens; CA3sp, Cornu Ammonis 3, stratum pyramidale; CA3sr, Cornu Ammonis 3, stratum radiatum; CEA, Central Amygdalar nucleus; CENT, Central lobules; CEN [file mmc3.xlsx]

## Sheet: Sheet1
	'Isocortex'
		'ctxall_Isocortex_layers_Layer1 left_intersect_Isocortex_ACAd left'	'ctxall_Isocortex_layers_Layer1 left_intersect_Isocortex_AId left'	'ctxall_Isocortex_layers_Layer1 left_intersect_Isocortex_ILA left'	'ctxall_Isocortex_layers_Layer1 left_intersect_Isocortex_MOp left'	'ctxall_Isocortex_layers_Layer1 left_intersect_Isocortex_MOs left'	'ctxall_Isocortex_layers_Layer1 left_intersect_Isocortex_ORBl left'	'ctxall_Isocortex_layers_Layer1 left_intersect_Isocortex_ORBm left'	'ctxall_Isocortex_layers_Layer1 left_intersect_Isocortex_ORBvl left'	'ctxall_Isocortex_layers_Layer1 left_intersect_Isocortex_PL left'	'ctxall_Isocortex_layers_Layer1 right_intersect_Isocortex_ACAd right'	'ctxall_Isocortex_layers_Layer1 right_intersect_Isocortex_AId right'	'ctxall_Isocortex_layers_Layer1 right_intersect_Isocortex_ILA right'	'ctxall_Isocortex_layers_Layer1 right_intersect_Isocortex_MOp right'	'ctxall_Isocortex_layers_Layer1 right_intersect_Isocortex_MOs right'	'ctxall_Isocortex_layers_Layer1 right_intersect_Isocortex_ORBl right'	'ctxall_Isocortex_layers_Layer1 right_intersect_Isocortex_ORBm right'	'ctxall_Isocortex_layers_Layer1 right_intersect_Isocortex_ORBvl right'	'ctxall_Isocortex_layers_Layer1 right_intersect_Isocortex_PL right'	'ctxall_Isocortex_layers_Layer2-3 left_intersect_Isocortex_ACAd left'	'ctxall_Isocortex_layers_Layer2-3 left_intersect_Isocortex_AId left'	'ctxall_Isocortex_layers_Layer2-3 left_intersect_Isocortex_ILA left'	'ctxall_Isocortex_layers_Layer2-3 left_intersect_Isocortex_MOp left'	'ctxall_Isocortex_layers_Layer2-3 left_intersect_Isocortex_MOs left'	'ctxall_Isocortex_layers_Layer2-3 left_intersect_Isocortex_ORBl left'	'ctxall_Isocortex_layers_Layer2-3 left_intersect_Isocortex_ORBm left'	'ctxall_Isocortex_layers_Layer2-3 left_intersect_Isocortex_ORBvl left'	'ctxall_Isocortex_layers_Layer2-3 left_intersect_Isocortex_PL left'	'ctxall_Isocortex_layers_Layer2-3 right_intersect_Isocortex_ACAd right'	'ctxall_Isocortex_layers_Layer2-3 right_intersect_Isocortex_AId right'	'ctxall_Isocortex_layers_Layer2-3 right_intersect_Isocortex_ILA right'	'ctxall_Isocortex_layers_Layer2-3 right_intersect_Isocortex_MOp right'	'ctxall_Isocortex_layers_Layer2-3 right_intersect_Isocortex_MOs right'	'ctxall_Isocortex_layers_Layer2-3 right_intersect_Isocortex_ORBl right'	'ctxall_Isocortex_layers_Layer2-3 right_intersect_Isocortex_ORBm right'	'ctxall_Isocortex_layers_Layer2-3 right_intersect_Isocortex_ORBvl right'	'ctxall_Isocortex_layers_Layer2-3 right_intersect_Isocortex_PL right'	'ctxall_Isocortex_layers_Layer5 left_intersect_Isocortex_ACAd left'	'ctxall_Isocortex_layers_Layer5 left_intersect_Isocortex_AId left'	'ctxall_Isocortex_layers_Layer5 left_intersect_Isocortex_ILA left'	'ctxall_Isocortex_layers_Layer5 left_intersect_Isocortex_MOp left'	'ctxall_Isocortex_layers_Layer5 left_intersect_Isocortex_MOs left'	'ctxall_Isocortex_layers_Layer5 left_intersect_Isocortex_ORBl left'	'ctxall_Isocortex_layers_Layer5 left_intersect_Isocortex_ORBm left'	'ctxall_Isocortex_layers_Layer5 left_intersect_Isocortex_ORBvl left'	'ctxall_Isocortex_layers_Layer5 left_intersect_Isocortex_PL left'	'ctxall_Isocortex_layers_Layer5 right_intersect_Isocortex_ACAd right'	'ctxall_Isocortex_layers_Layer5 right_intersect_Isocortex_AId right'	'ctxall_Isocortex_layers_Layer5 right_intersect_Isocortex_ILA right'
'Isocortex'	'ctxall_Isocortex_layers_Layer1 left_intersect_Isocortex_ACAd left'	1	0.936947	0.922704	0.934069	0.974746	0.954243	0.955162	0.95582	0.968506	0.883409	0.843667	0.928364	0.89239	0.94555	0.756456	0.958771	0.898361	0.927794	0.991267	0.952839	0.968075	0.902942	0.927265	0.967426	0.965405	0.95016	0.962716	0.963869	0.94829	0.957612	0.879571	0.931638	0.826084	0.970459	0.908808	0.961439	0.959897	0.923526	0.885074	0.926149	0.930513	0.85606	0.913113	0.873427	0.948427	0.94153	0.922476	0.857902
	'ctxall_Isocortex_layers_Layer1 left_intersect_Isocortex_AId left'	0.936947	1	0.849219	0.984683	0.970804	0.940039	0.923563	0.970844	0.988082	0.964434	0.878642	0.877266	0.961206	0.989443	0.722399	0.96415	0.889326	0.987614	0.944348	0.984647	0.929594	0.952171	0.940637	0.933695	0.961833	0.966674	0.97094	0.988206	0.9578	0.901207	0.955698	0.984133	0.764615	0.950873	0.892315	0.976062	0.915213	0.849358	0.810483	0.862859	0.870385	0.772803	0.844121	0.805997	0.897305	0.893957	0.858447	0.779544
	'ctxall_Isocortex_layers_Layer1 left_intersect_Isocortex_ILA left'	0.922704	0.849219	1	0.829772	0.856799	0.902775	0.969319	0.891568	0.899455	0.780484	0.874658	0.978307	0.821848	0.870087	0.862989	0.939118	0.937484	0.829297	0.899674	0.85079	0.962046	0.763994	0.768493	0.89713	0.935595	0.896339	0.877853	0.89073	0.929929	0.981291	0.769211	0.829014	0.917727	0.949493	0.956116	0.894671	0.899855	0.91427	0.9072	0.864934	0.877335	0.85262	0.925438	0.863064	0.918468	0.939546	0.908934	0.929517
	'ctxall_Isocortex_layers_Layer1 left_intersect_Isocortex_MOp left'	0.934069	0.984683	0.829772	1	0.979652	0.945295	0.909597	0.966906	0.976511	0.93445	0.882282	0.84102	0.973716	0.986043	0.740193	0.939221	0.888348	0.961544	0.945218	0.98308	0.903458	0.978961	0.953088	0.934296	0.93189	0.961335	0.941644	0.967663	0.951415	0.885217	0.976952	0.990625	0.777123	0.923919	0.885845	0.944839	0.893434	0.838997	0.794549	0.867537	0.86479	0.760807	0.817855	0.793042	0.86591	0.876617	0.839108	0.76878
	'ctxall_Isocortex_layers_Layer1 left_intersect_Isocortex_MOs left'	0.974746	0.970804	0.856799	0.979652	1	0.959757	0.925541	0.975953	0.980546	0.910693	0.839999	0.864708	0.929673	0.966472	0.715259	0.941254	0.878481	0.951269	0.983636	0.989342	0.937009	0.965184	0.976647	0.966375	0.948446	0.971083	0.967206	0.975233	0.948625	0.915476	0.936625	0.9697	0.776439	0.942926	0.885085	0.960088	0.942497	0.893242	0.849195	0.918273	0.918948	0.824546	0.871391	0.851948	0.917118	0.914769	0.892607	0.809519
	'ctxall_Isocortex_layers_Layer1 left_intersect_Isocortex_ORBl left'	0.954243	0.940039	0.902775	0.945295	0.959757	1	0.960311	0.982561	0.962564	0.846484	0.866627	0.889977	0.905744	0.944926	0.82163	0.938912	0.941662	0.904256	0.949104	0.955557	0.938603	0.904308	0.906893	0.985398	0.935676	0.971065	0.922447	0.951052	0.960836	0.95144	0.881897	0.924747	0.883795	0.937674	0.92668	0.92362	0.948607	0.944158	0.917996	0.947799	0.946664	0.890641	0.919927	0.9182	0.929815	0.967882	0.931967	0.905448
	'ctxall_Isocortex_layers_Layer1 left_intersect_Isocortex_ORBm left'	0.955162	0.923563	0.969319	0.909597	0.925541	0.960311	1	0.951952	0.963747	0.846051	0.905785	0.949448	0.884889	0.936573	0.851054	0.96698	0.958889	0.897294	0.941993	0.926849	0.976673	0.83891	0.844291	0.943427	0.965634	0.954517	0.932793	0.95273	0.977912	0.988701	0.839468	0.895531	0.905079	0.972825	0.964362	0.944372	0.940771	0.942185	0.92964	0.908615	0.921764	0.873538	0.949721	0.892693	0.952717	0.976552	0.934795	0.934429
	'ctxall_Isocortex_layers_Layer1 left_intersect_Isocortex_ORBvl left'	0.95582	0.970844	0.891568	0.966906	0.975953	0.982561	0.951952	1	0.977647	0.884542	0.866516	0.893204	0.929378	0.959213	0.774028	0.95427	0.930758	0.935302	0.958315	0.983891	0.955217	0.938178	0.939138	0.977791	0.962825	0.993883	0.956187	0.976703	0.969114	0.945595	0.919114	0.954558	0.833773	0.95637	0.929953	0.956122	0.951628	0.926534	0.897808	0.931205	0.938399	0.867272	0.904342	0.899868	0.931933	0.950152	0.922781	0.870723
	'ctxall_Isocortex_layers_Layer1 left_intersect_Isocortex_PL left'	0.968506	0.988082	0.899455	0.976511	0.980546	0.962564	0.963747	0.977647	1	0.938823	0.894829	0.910818	0.94579	0.988142	0.764773	0.978645	0.91936	0.973268	0.96955	0.983341	0.960789	0.931422	0.931885	0.953955	0.97675	0.976185	0.978037	0.992122	0.978221	0.944205	0.928156	0.969521	0.814087	0.971405	0.922724	0.982097	0.942282	0.895534	0.862049	0.897316	0.905918	0.819346	0.894087	0.847478	0.933708	0.935823	0.898474	0.83858
	'ctxall_Isocortex_layers_Layer1 right_intersect_Isocortex_ACAd right'	0.883409	0.964434	0.780484	0.93445	0.910693	0.846484	0.846051	0.884542	0.938823	1	0.827875	0.841378	0.927659	0.959394	0.637041	0.927775	0.800414	0.988428	0.888697	0.91898	0.864756	0.9052	0.890074	0.849536	0.915573	0.876891	0.935042	0.941839	0.883813	0.819486	0.926151	0.953355	0.665674	0.903751	0.803686	0.946039	0.843241	0.740388	0.692075	0.761972	0.767805	0.658659	0.749894	0.687591	0.825554	0.794914	0.762804	0.659393
	'ctxall_Isocortex_layers_Layer1 right_intersect_Isocortex_AId right'	0.843667	0.878642	0.874658	0.882282	0.839999	0.866627	0.905785	0.866516	0.894829	0.827875	1	0.867615	0.93466	0.917732	0.899049	0.928579	0.949112	0.85746	0.824548	0.855868	0.857084	0.806111	0.742999	0.810506	0.88612	0.87482	0.822215	0.874815	0.944201	0.88389	0.870943	0.886327	0.880092	0.883902	0.946469	0.852435	0.761707	0.750782	0.735324	0.718846	0.72557	0.650237	0.751425	0.687397	0.765392	0.822937	0.732998	0.776847
	'ctxall_Isocortex_layers_Layer1 right_intersect_Isocortex_ILA right'	0.928364	0.877266	0.978307	0.84102	0.864708	0.889977	0.949448	0.893204	0.910818	0.841378	0.867615	1	0.843824	0.891784	0.816154	0.96208	0.918051	0.87869	0.903988	0.859975	0.96423	0.78356	0.789711	0.894715	0.957354	0.890503	0.903786	0.911209	0.921603	0.963451	0.795658	0.855456	0.865294	0.965509	0.931058	0.924165	0.901915	0.878447	0.859497	0.84047	0.85386	0.812446	0.89539	0.829359	0.913462	0.913822	0.886575	0.867547
	'ctxall_Isocortex_layers_Layer1 right_intersect_Isocortex_MOp right'	0.89239	0.961206	0.821848	0.973716	0.929673	0.905744	0.884889	0.929378	0.94579	0.927659	0.93466	0.843824	1	0.977898	0.78496	0.941139	0.905216	0.946093	0.892323	0.93972	0.871205	0.942694	0.884744	0.877198	0.915205	0.924994	0.8951	0.937208	0.944587	0.863682	0.983191	0.980573	0.792427	0.905979	0.896927	0.912603	0.821219	0.768028	0.728018	0.782096	0.780413	0.676513	0.751047	0.716316	0.797484	0.824037	0.765602	0.725625
	'ctxall_Isocortex_layers_Layer1 right_intersect_Isocortex_MOs right'	0.94555	0.989443	0.870087	0.986043	0.966472	0.944926	0.936573	0.959213	0.988142	0.959394	0.917732	0.891784	0.977898	1	0.775621	0.973867	0.913365	0.980869	0.944942	0.970445	0.925703	0.944106	0.91967	0.928439	0.95707	0.954006	0.952983	0.978941	0.968147	0.911939	0.960167	0.986275	0.806795	0.951711	0.909222	0.964102	0.898244	0.840509	0.800693	0.852063	0.853837	0.756046	0.835318	0.787468	0.882342	0.891439	0.844117	0.786017
	'ctxall_Isocortex_layers_Layer1 right_intersect_Isocortex_ORBl right'	0.756456	0.722399	0.862989	0.740193	0.715259	0.82163	0.851054	0.774028	0.764773	0.637041	0.899049	0.816154	0.78496	0.775621	1	0.810373	0.932417	0.688112	0.723712	0.714204	0.773338	0.659039	0.605959	0.760761	0.768792	0.768161	0.675598	0.737307	0.840639	0.846699	0.702087	0.729499	0.976011	0.784008	0.893923	0.70806	0.699176	0.747808	0.746446	0.701457	0.698378	0.673891	0.735048	0.701011	0.702804	0.798271	0.712537	0.8304
	'ctxall_Isocortex_layers_Layer1 right_intersect_Isocortex_ORBm right'	0.958771	0.96415	0.939118	0.939221	0.941254	0.938912	0.96698	0.95427	0.978645	0.927775	0.928579	0.96208	0.941139	0.973867	0.810373	1	0.942588	0.95872	0.945577	0.947699	0.969677	0.885535	0.874985	0.927618	0.988547	0.955277	0.959198	0.976739	0.980099	0.961188	0.906113	0.950093	0.850153	0.986161	0.953949	0.974739	0.915849	0.873202	0.846253	0.853535	0.865523	0.789624	0.879858	0.819069	0.915795	0.923281	0.876036	0.842054
	'ctxall_Isocortex_layers_Layer1 right_intersect_Isocortex_ORBvl right'	0.898361	0.889326	0.937484	0.888348	0.878481	0.941662	0.958889	0.930758	0.91936	0.800414	0.949112	0.918051	0.905216	0.913365	0.932417	0.942588	1	0.855266	0.874818	0.884891	0.918278	0.818861	0.785685	0.899015	0.923389	0.925667	0.855628	0.901944	0.961757	0.953743	0.843738	0.879687	0.949567	0.924694	0.975473	0.877925	0.856952	0.872131	0.862176	0.835306	0.844385	0.795703	0.86047	0.831741	0.855682	0.919518	0.849309	0.89881
	'ctxall_Isocortex_layers_Layer1 right_intersect_Isocortex_PL right'	0.927794	0.987614	0.829297	0.961544	0.951269	0.904256	0.897294	0.935302	0.973268	0.988428	0.85746	0.87869	0.946093	0.980869	0.688112	0.95872	0.855266	1	0.931396	0.95723	0.911917	0.927744	0.922352	0.904873	0.953061	0.926405	0.964524	0.97522	0.928276	0.875384	0.938112	0.971295	0.725206	0.942361	0.854593	0.973575	0.895129	0.808412	0.763206	0.823635	0.831341	0.7275	0.812959	0.759815	0.87779	0.859055	0.82381	0.731047
	'ctxall_Isocortex_layers_Layer2-3 left_intersect_Isocortex_ACAd left'	0.991267	0.944348	0.899674	0.945218	0.983636	0.949104	0.941993	0.958315	0.96955	0.888697	0.824548	0.903988	0.892323	0.944942	0.723712	0.945577	0.874818	0.931396	1	0.967069	0.964982	0.92531	0.951594	0.971117	0.96176	0.957878	0.973191	0.969981	0.943965	0.945067	0.894282	0.942445	0.798461	0.964637	0.895446	0.967511	0.966241	0.92234	0.878373	0.935627	0.937315	0.855639	0.908834	0.871577	0.949566	0.935615	0.924196	0.842314
	'ctxall_Isocortex_layers_Layer2-3 left_intersect_Isocortex_AId left'	0.952839	0.984647	0.85079	0.98308	0.989342	0.955557	0.926849	0.983891	0.983341	0.91898	0.855868	0.859975	0.93972	0.970445	0.714204	0.947699	0.884891	0.95723	0.967069	1	0.939532	0.963278	0.965163	0.956132	0.958012	0.986773	0.974545	0.986713	0.962654	0.915303	0.946637	0.976919	0.773364	0.948263	0.901784	0.969554	0.935782	0.886457	0.849189	0.900999	0.907761	0.814012	0.868826	0.845833	0.914638	0.916077	0.886416	0.811032
	'ctxall_Isocortex_layers_Layer2-3 left_intersect_Isocortex_ILA left'	0.968075	0.929594	0.962046	0.903458	0.937009	0.938603	0.976673	0.955217	0.960789	0.864756	0.857084	0.96423	0.871205	0.925703	0.773338	0.969677	0.918278	0.911917	0.964982	0.939532	1	0.857648	0.88033	0.950571	0.988044	0.96188	0.967434	0.967036	0.962342	0.98617	0.846567	0.904972	0.84402	0.990509	0.946176	0.972287	0.965073	0.942955	0.922293	0.916177	0.932861	0.879594	0.949376	0.897973	0.971469	0.964229	0.947695	0.903197
	'ctxall_Isocortex_layers_Layer2-3 left_intersect_Isocortex_MOp left'	0.902942	0.952171	0.763994	0.978961	0.965184	0.904308	0.83891	0.938178	0.931422	0.9052	0.806111	0.78356	0.942694	0.944106	0.659039	0.885535	0.818861	0.927744	0.92531	0.963278	0.857648	1	0.975893	0.912484	0.886291	0.930941	0.912756	0.929605	0.894419	0.826796	0.977907	0.977293	0.703988	0.874207	0.823354	0.906349	0.862224	0.795061	0.740922	0.848299	0.837713	0.727084	0.75844	0.758484	0.818227	0.817895	0.799923	0.700005
	'ctxall_Isocortex_layers_Layer2-3 left_intersect_Isocortex_MOs left'	0.927265	0.940637	0.768493	0.953088	0.976647	0.906893	0.844291	0.939138	0.931885	0.890074	0.742999	0.789711	0.884744	0.91967	0.605959	0.874985	0.785685	0.922352	0.951594	0.965163	0.88033	0.975893	1	0.93584	0.894005	0.930845	0.94085	0.936691	0.87714	0.838004	0.923822	0.945907	0.673183	0.884084	0.796834	0.923121	0.913035	0.842123	0.787814	0.897164	0.891522	0.788828	0.810644	0.813852	0.872584	0.848841	0.853947	0.72414
	'ctxall_Isocortex_layers_Layer2-3 left_intersect_Isocortex_ORBl left'	0.967426	0.933695	0.89713	0.934296	0.966375	0.985398	0.943427	0.977791	0.953955	0.849536	0.810506	0.894715	0.877198	0.928439	0.760761	0.927618	0.899015	0.904873	0.971117	0.956132	0.950571	0.912484	0.93584	1	0.94066	0.965216	0.941696	0.953428	0.936129	0.946472	0.871207	0.920027	0.840682	0.944716	0.897566	0.93679	0.979016	0.959418	0.923493	0.975735	0.972685	0.917236	0.933437	0.935978	0.954321	0.965507	0.957539	0.890855
	'ctxall_Isocortex_layers_Layer2-3 left_intersect_Isocortex_ORBm left'	0.965405	0.961833	0.935595	0.93189	0.948446	0.935676	0.965634	0.962825	0.97675	0.915573	0.88612	0.957354	0.915205	0.95707	0.768792	0.988547	0.923389	0.953061	0.96176	0.958012	0.988044	0.886291	0.894005	0.94066	1	0.966574	0.979603	0.986142	0.973105	0.968488	0.891625	0.941957	0.825204	0.996873	0.944728	0.989586	0.945967	0.90136	0.873526	0.88029	0.897619	0.823672	0.907524	0.851039	0.945773	0.938599	0.906626	0.855382
	'ctxall_Isocortex_layers_Layer2-3 left_intersect_Isocortex_ORBvl left'	0.95016	0.966674	0.896339	0.961335	0.971083	0.971065	0.954517	0.993883	0.976185	0.876891	0.87482	0.890503	0.924994	0.954006	0.768161	0.955277	0.925667	0.926405	0.957878	0.986773	0.96188	0.930941	0.930845	0.965216	0.966574	1	0.961559	0.978727	0.978642	0.951183	0.91695	0.952363	0.830786	0.959282	0.944139	0.959758	0.945035	0.924177	0.900475	0.919703	0.930076	0.859048	0.905954	0.890791	0.932067	0.949608	0.918944	0.874863
	'ctxall_Isocortex_layers_Layer2-3 left_intersect_Isocortex_PL left'	0.962716	0.97094	0.877853	0.941644	0.967206	0.922447	0.932793	0.956187	0.978037	0.935042	0.822215	0.903786	0.8951	0.952983	0.675598	0.959198	0.855628	0.964524	0.973191	0.974545	0.967434	0.912756	0.94085	0.941696	0.979603	0.961559	1	0.990399	0.944881	0.927992	0.896031	0.947133	0.744602	0.97346	0.88494	0.995821	0.958762	0.892943	0.85673	0.894451	0.909486	0.823663	0.89837	0.845862	0.952578	0.920893	0.907945	0.810363
	'ctxall_Isocortex_layers_Layer2-3 right_intersect_Isocortex_ACAd right'	0.963869	0.988206	0.89073	0.967663	0.975233	0.951052	0.95273	0.976703	0.992122	0.941839	0.874815	0.911209	0.937208	0.978941	0.737307	0.976739	0.901944	0.97522	0.969981	0.986713	0.967036	0.929605	0.936691	0.953428	0.986142	0.978727	0.990399	1	0.97339	0.942449	0.927205	0.969677	0.794565	0.980665	0.918599	0.99379	0.950118	0.895196	0.860914	0.894322	0.90622	0.818902	0.89488	0.847981	0.94072	0.933058	0.902119	0.829807
	'ctxall_Isocortex_layers_Layer2-3 right_intersect_Isocortex_AId right'	0.94829	0.9578	0.929929	0.951415	0.948625	0.960836	0.977912	0.969114	0.978221	0.883813	0.944201	0.921603	0.944587	0.968147	0.840639	0.980099	0.961757	0.928276	0.943965	0.962654	0.962342	0.894419	0.87714	0.936129	0.973105	0.978642	0.944881	0.97339	1	0.96849	0.911138	0.948258	0.882721	0.970925	0.977172	0.956129	0.912498	0.896611	0.877144	0.873484	0.884388	0.811413	0.892601	0.843753	0.912231	0.943459	0.885778	0.879632
	'ctxall_Isocortex_layers_Layer2-3 right_intersect_Isocortex_ILA right'	0.957612	0.901207	0.981291	0.885217	0.915476	0.95144	0.988701	0.945595	0.944205	0.819486	0.88389	0.963451	0.863682	0.911939	0.846699	0.961188	0.953743	0.875384	0.945067	0.915303	0.98617	0.826796	0.838004	0.946472	0.968488	0.951183	0.927992	0.942449	0.96849	1	0.82319	0.881896	0.912868	0.97639	0.970873	0.937561	0.945131	0.951467	0.939161	0.912193	0.925563	0.88628	0.952688	0.905666	0.953773	0.976626	0.941622	0.944882
	'ctxall_Isocortex_layers_Layer2-3 right_intersect_Isocortex_MOp right'	0.879571	0.955698	0.769211	0.976952	0.936625	0.881897	0.839468	0.919114	0.928156	0.926151	0.870943	0.795658	0.983191	0.960167	0.702087	0.906113	0.843738	0.938112	0.894282	0.946637	0.846567	0.977907	0.923822	0.871207	0.891625	0.91695	0.896031	0.927205	0.911138	0.82319	1	0.9876	0.723971	0.879052	0.849082	0.903527	0.814665	0.746634	0.69779	0.781323	0.774921	0.660982	0.720278	0.697809	0.779616	0.790637	0.749153	0.676976
	'ctxall_Isocortex_layers_Layer2-3 right_intersect_Isocortex_MOs right'	0.931638	0.984133	0.829014	0.990625	0.9697	0.924747	0.895531	0.954558	0.969521	0.953355	0.886327	0.855456	0.980573	0.986275	0.729499	0.950093	0.879687	0.971295	0.942445	0.976919	0.904972	0.977293	0.945907	0.920027	0.941957	0.952363	0.947133	0.969677	0.948258	0.881896	0.9876	1	0.765531	0.932162	0.887216	0.952902	0.880935	0.813208	0.76591	0.83836	0.836603	0.728859	0.79453	0.762487	0.852044	0.856059	0.816457	0.742264
	'ctxall_Isocortex_layers_Layer2-3 right_intersect_Isocortex_ORBl right'	0.826084	0.764615	0.917727	0.777123	0.776439	0.883795	0.905079	0.833773	0.814087	0.665674	0.880092	0.865294	0.792427	0.806795	0.976011	0.850153	0.949567	0.725206	0.798461	0.773364	0.84402	0.703988	0.673183	0.840682	0.825204	0.830786	0.744602	0.794565	0.882721	0.912868	0.723971	0.765531	1	0.843373	0.930212	0.768225	0.791117	0.846775	0.845794	0.799062	0.796763	0.782825	0.830498	0.803162	0.794702	0.881737	0.811726	0.914103
	'ctxall_Isocortex_layers_Layer2-3 right_intersect_Isocortex_ORBm right'	0.970459	0.950873	0.949493	0.923919	0.942926	0.937674	0.972825	0.95637	0.971405	0.903751	0.883902	0.965509	0.905979	0.951711	0.784008	0.986161	0.924694	0.942361	0.964637	0.948263	0.990509	0.874207	0.884084	0.944716	0.996873	0.959282	0.97346	0.980665	0.970925	0.97639	0.879052	0.932162	0.843373	1	0.947342	0.985115	0.951411	0.912861	0.885073	0.88978	0.905038	0.836262	0.920437	0.85866	0.953682	0.946907	0.91764	0.870584
	'ctxall_Isocortex_layers_Layer2-3 right_intersect_Isocortex_ORBvl right'	0.908808	0.892315	0.956116	0.885845	0.885085	0.92668	0.964362	0.929953	0.922724	0.803686	0.946469	0.931058	0.896927	0.909222	0.893923	0.953949	0.975473	0.854593	0.895446	0.901784	0.946176	0.823354	0.796834	0.897566	0.944728	0.944139	0.88494	0.918599	0.977172	0.970873	0.849082	0.887216	0.930212	0.947342	1	0.902842	0.870068	0.883363	0.876953	0.836793	0.849936	0.80059	0.877393	0.83084	0.877073	0.92641	0.863411	0.905185
	'ctxall_Isocortex_layers_Layer2-3 right_intersect_Isocortex_PL right'	0.961439	0.976062	0.894671	0.944839	0.960088	0.92362	0.944372	0.956122	0.982097	0.946039	0.852435	0.924165	0.912603	0.964102	0.70806	0.974739	0.877925	0.973575	0.967511	0.969554	0.972287	0.906349	0.923121	0.93679	0.989586	0.959758	0.995821	0.99379	0.956129	0.937561	0.903527	0.952902	0.768225	0.985115	0.902842	1	0.950155	0.885225	0.849732	0.880207	0.895521	0.809284	0.894576	0.833339	0.946666	0.920999	0.899105	0.814395
	'ctxall_Isocortex_layers_Layer5 left_intersect_Isocortex_ACAd left'	0.959897	0.915213	0.899855	0.893434	0.942497	0.948607	0.940771	0.951628	0.942282	0.843241	0.761707	0.901915	0.821219	0.898244	0.699176	0.915849	0.856952	0.895129	0.966241	0.935782	0.965073	0.862224	0.913035	0.979016	0.945967	0.945035	0.958762	0.950118	0.912498	0.945131	0.814665	0.880935	0.791117	0.951411	0.870068	0.950155	1	0.972002	0.941589	0.973731	0.983018	0.937906	0.967324	0.946639	0.991119	0.970937	0.981529	0.893862
	'ctxall_Isocortex_layers_Layer5 left_intersect_Isocortex_AId left'	0.923526	0.849358	0.91427	0.838997	0.893242	0.944158	0.942185	0.926534	0.895534	0.740388	0.750782	0.878447	0.768028	0.840509	0.747808	0.873202	0.872131	0.808412	0.92234	0.886457	0.942955	0.795061	0.842123	0.959418	0.90136	0.924177	0.892943	0.895196	0.896611	0.951467	0.746634	0.813208	0.846775	0.912861	0.883363	0.885225	0.972002	1	0.991315	0.978887	0.988805	0.980934	0.988357	0.98508	0.97362	0.986657	0.992323	0.963793
	'ctxall_Isocortex_layers_Layer5 left_intersect_Isocortex_ILA left'	0.885074	0.810483	0.9072	0.794549	0.849195	0.917996	0.92964	0.897808	0.862049	0.692075	0.735324	0.859497	0.728018	0.800693	0.746446	0.846253	0.862176	0.763206	0.878373	0.849189	0.922293	0.740922	0.787814	0.923493	0.873526	0.900475	0.85673	0.860914	0.877144	0.939161	0.69779	0.76591	0.845794	0.885073	0.876953	0.849732	0.941589	0.991315	1	0.950235	0.966858	0.978858	0.986077	0.983065	0.955058	0.97826	0.979598	0.980468
	'ctxall_Isocortex_layers_Layer5 left_intersect_Isocortex_MOp left'	0.926149	0.862859	0.864934	0.867537	0.918273	0.947799	0.908615	0.931205	0.897316	0.761972	0.718846	0.84047	0.782096	0.852063	0.701457	0.853535	0.835306	0.823635	0.935627	0.900999	0.916177	0.848299	0.897164	0.975735	0.88029	0.919703	0.894451	0.894322	0.873484	0.912193	0.781323	0.83836	0.799062	0.88978	0.836793	0.880207	0.973731	0.978887	0.950235	1	0.995105	0.968447	0.951463	0.970208	0.954702	0.956667	0.980049	0.903822
	'ctxall_Isocortex_layers_Layer5 left_intersect_Isocortex_MOs left'	0.930513	0.870385	0.877335	0.86479	0.918948	0.946664	0.921764	0.938399	0.905918	0.767805	0.72557	0.85386	0.780413	0.853837	0.698378	0.865523	0.844385	0.831341	0.937315	0.907761	0.932861	0.837713	0.891522	0.972685	0.897619	0.930076	0.909486	0.90622	0.884388	0.925563	0.774921	0.836603	0.796763	0.905038	0.849936	0.895521	0.983018	0.988805	0.966858	0.995105	1	0.975575	0.969107	0.979997	0.971778	0.969409	0.989892	0.918575
	'ctxall_Isocortex_layers_Layer5 left_intersect_Isocortex_ORBl left'	0.85606	0.772803	0.85262	0.760807	0.824546	0.890641	0.873538	0.867272	0.819346	0.658659	0.650237	0.812446	0.676513	0.756046	0.673891	0.789624	0.795703	0.7275	0.855639	0.814012	0.879594	0.727084	0.788828	0.917236	0.823672	0.859048	0.823663	0.818902	0.811413	0.88628	0.660982	0.728859	0.782825	0.836262	0.80059	0.809284	0.937906	0.980934	0.978858	0.968447	0.975575	1	0.964021	0.992974	0.937293	0.944609	0.979677	0.937532
	'ctxall_Isocortex_layers_Layer5 left_intersect_Isocortex_ORBm left'	0.913113	0.844121	0.925438	0.817855	0.871391	0.919927	0.949721	0.904342	0.894087	0.749894	0.751425	0.89539	0.751047	0.835318	0.735048	0.879858	0.86047	0.812959	0.908834	0.868826	0.949376	0.75844	0.810644	0.933437	0.907524	0.905954	0.89837	0.89488	0.892601	0.952688	0.720278	0.79453	0.830498	0.920437	0.877393	0.894576	0.967324	0.988357	0.986077	0.951463	0.969107	0.964021	1	0.964969	0.985186	0.985238	0.988552	0.960414
	'ctxall_Isocortex_layers_Layer5 left_intersect_Isocortex_ORBvl left'	0.873427	0.805997	0.863064	0.793042	0.851948	0.9182	0.892693	0.899868	0.847478	0.687591	0.687397	0.829359	0.716316	0.787468	0.701011	0.819069	0.831741	0.759815	0.871577	0.845833	0.897973	0.758484	0.813852	0.935978	0.851039	0.890791	0.845862	0.847981	0.843753	0.905666	0.697809	0.762487	0.803162	0.85866	0.83084	0.833339	0.946639	0.98508	0.983065	0.970208	0.979997	0.992974	0.964969	1	0.942112	0.959161	0.979676	0.945069
	'ctxall_Isocortex_layers_Layer5 left_intersect_Isocortex_PL left'	0.948427	0.897305	0.918468	0.86591	0.917118	0.929815	0.952717	0.931933	0.933708	0.825554	0.765392	0.913462	0.797484	0.882342	0.702804	0.915795	0.855682	0.87779	0.949566	0.914638	0.971469	0.818227	0.872584	0.954321	0.945773	0.932067	0.952578	0.94072	0.912231	0.953773	0.779616	0.852044	0.794702	0.953682	0.877073	0.946666	0.991119	0.97362	0.955058	0.954702	0.971778	0.937293	0.985186	0.942112	1	0.976977	0.984402	0.912856
	'ctxall_Isocortex_layers_Layer5 right_intersect_Isocortex_ACAd right'	0.94153	0.893957	0.939546	0.876617	0.914769	0.967882	0.976552	0.950152	0.935823	0.794914	0.822937	0.913822	0.824037	0.891439	0.798271	0.923281	0.919518	0.859055	0.935615	0.916077	0.964229	0.817895	0.848841	0.965507	0.938599	0.949608	0.920893	0.933058	0.943459	0.976626	0.790637	0.856059	0.881737	0.946907	0.92641	0.920999	0.970937	0.986657	0.97826	0.956667	0.969409	0.944609	0.985238	0.959161	0.976977	1	0.977637	0.965117
	'ctxall_Isocortex_layers_Layer5 right_intersect_Isocortex_AId right'	0.922476	0.858447	0.908934	0.839108	0.892607	0.931967	0.934795	0.922781	0.898474	0.762804	0.732998	0.886575	0.765602	0.844117	0.712537	0.876036	0.849309	0.82381	0.924196	0.886416	0.947695	0.799923	0.853947	0.957539	0.906626	0.918944	0.907945	0.902119	0.885778	0.941622	0.749153	0.816457	0.811726	0.91764	0.863411	0.899105	0.981529	0.992323	0.979598	0.980049	0.989892	0.979677	0.988552	0.979676	0.984402	0.977637	1	0.939014
	'ctxall_Isocortex_layers_Layer5 right_intersect_Isocortex_ILA right'	0.857902	0.779544	0.929517	0.76878	0.809519	0.905448	0.934429	0.870723	0.83858	0.659393	0.776847	0.867547	0.725625	0.786017	0.8304	0.842054	0.89881	0.731047	0.842314	0.811032	0.903197	0.700005	0.72414	0.890855	0.855382	0.874863	0.810363	0.829807	0.879632	0.944882	0.676976	0.742264	0.914103	0.870584	0.905185	0.814395	0.893862	0.963793	0.980468	0.903822	0.918575	0.937532	0.960414	0.945069	0.912856	0.965117	0.939014	1
	'ctxall_Isocortex_layers_Layer5 right_intersect_Isocortex_MOp right'	0.938254	0.89931	0.877334	0.89156	0.933712	0.953737	0.923331	0.949395	0.924151	0.812391	0.742188	0.869188	0.814228	0.883808	0.700139	0.886143	0.847608	0.867059	0.947925	0.923781	0.938572	0.870074	0.916227	0.982232	0.912287	0.938005	0.928086	0.926477	0.894191	0.923786	0.81264	0.8691	0.791755	0.918833	0.850576	0.916931	0.987044	0.972746	0.942395	0.992412	0.991804	0.954918	0.955211	0.961375	0.970438	0.961385	0.984124	0.892322
	'ctxall_Isocortex_layers_Layer5 right_intersect_Isocortex_MOs right'	0.932606	0.858015	0.956225	0.855599	0.889456	0.960186	0.968722	0.925883	0.907988	0.759271	0.829893	0.918898	0.814902	0.872838	0.855397	0.907933	0.933066	0.822386	0.920275	0.879656	0.945396	0.798253	0.814744	0.955401	0.913414	0.921028	0.877947	0.898038	0.927897	0.976076	0.775324	0.837028	0.933284	0.929061	0.930468	0.88361	0.944064	0.97497	0.963235	0.947644	0.949918	0.933814	0.963845	0.942571	0.945278	0.983678	0.959128	0.972516
	'ctxall_Isocortex_layers_Layer5 right_intersect_Isocortex_ORBl right'	0.775734	0.673012	0.887127	0.668031	0.705477	0.835683	0.85662	0.776733	0.735574	0.562284	0.715509	0.824056	0.644707	0.694521	0.857734	0.760798	0.858497	0.632304	0.747087	0.695448	0.813572	0.602111	0.61577	0.817582	0.761856	0.768209	0.69344	0.72227	0.787239	0.879398	0.585436	0.646653	0.93036	0.784045	0.838131	0.705299	0.802865	0.890867	0.908558	0.829575	0.833741	0.877883	0.879732	0.88181	0.815909	0.888911	0.860272	0.959659
	'ctxall_Isocortex_layers_Layer5 right_intersect_Isocortex_ORBm right'	0.896695	0.832484	0.954308	0.807569	0.847457	0.921057	0.964052	0.899242	0.885018	0.730978	0.807551	0.914895	0.766523	0.834217	0.816555	0.893006	0.910673	0.797193	0.882169	0.851884	0.945548	0.73419	0.763585	0.913524	0.908538	0.903524	0.869302	0.882458	0.912672	0.969907	0.717529	0.787687	0.896769	0.922115	0.923934	0.876208	0.930853	0.970755	0.979168	0.911303	0.931356	0.931294	0.982259	0.94167	0.95347	0.983434	0.957318	0.986174
	'ctxall_Isocortex_layers_Layer5 right_intersect_Isocortex_ORBvl right'	0.848249	0.764622	0.917826	0.768463	0.803414	0.907243	0.921832	0.861185	0.824746	0.640541	0.778813	0.847057	0.727542	0.779718	0.856298	0.824804	0.899112	0.712129	0.834063	0.799318	0.880236	0.704255	0.718702	0.888579	0.831051	0.862986	0.784112	0.81034	0.870329	0.931445	0.680312	0.738938	0.935744	0.848777	0.898918	0.788695	0.873799	0.95159	0.96336	0.903167	0.907976	0.925922	0.936559	0.931528	0.885193	0.950372	0.921833	0.992117
	'ctxall_Isocortex_layers_Layer5 right_intersect_Isocortex_PL right'	0.940366	0.891709	0.957593	0.865897	0.903453	0.946342	0.984132	0.937238	0.936316	0.803193	0.833391	0.934026	0.819988	0.890055	0.794023	0.934435	0.916782	0.862311	0.932428	0.907679	0.976796	0.799732	0.830998	0.945116	0.950788	0.942549	0.928755	0.935607	0.946824	0.983725	0.781849	0.849957	0.873582	0.959962	0.934883	0.932337	0.964175	0.975306	0.970535	0.933301	0.951891	0.925589	0.987215	0.93785	0.981452	0.993507	0.970942	0.960135
	'ctxall_Isocortex_layers_Layer6 left_intersect_Isocortex_ACAd left'	0.784842	0.716071	0.788488	0.668004	0.740968	0.775856	0.795397	0.78669	0.751956	0.632933	0.55254	0.778992	0.585357	0.677658	0.533806	0.735529	0.689843	0.687721	0.782626	0.742445	0.840752	0.635918	0.719216	0.822866	0.788721	0.782806	0.801028	0.76944	0.725617	0.813904	0.574004	0.650803	0.639787	0.795494	0.711107	0.783349	0.895753	0.904602	0.909558	0.874032	0.903437	0.934411	0.91755	0.922991	0.911685	0.866476	0.928278	0.841028
	'ctxall_Isocortex_layers_Layer6 left_intersect_Isocortex_AId left'	0.848088	0.781947	0.803485	0.752274	0.824556	0.851709	0.828467	0.853303	0.812903	0.693529	0.5951	0.797017	0.658742	0.747764	0.571008	0.778546	0.731168	0.750713	0.852948	0.814648	0.868723	0.737859	0.819566	0.900969	0.822519	0.841743	0.848229	0.822765	0.773942	0.843058	0.660124	0.730795	0.678818	0.827372	0.74146	0.825476	0.943479	0.940728	0.926239	0.947738	0.959483	0.96756	0.930608	0.960587	0.936195	0.90184	0.962039	0.85191
	'ctxall_Isocortex_layers_Layer6 left_intersect_Isocortex_ILA left'	0.78773	0.700569	0.818438	0.669116	0.740132	0.80987	0.820234	0.797801	0.749172	0.593111	0.579944	0.782657	0.590792	0.674994	0.60807	0.73286	0.736567	0.660112	0.782508	0.736475	0.840806	0.630625	0.701692	0.84237	0.778068	0.79236	0.770859	0.755685	0.74362	0.841737	0.569826	0.643339	0.718904	0.78898	0.745838	0.757025	0.891459	0.940529	0.953786	0.90282	0.924626	0.975096	0.939696	0.963831	0.905437	0.898516	0.945719	0.910045
	'ctxall_Isocortex_layers_Layer6 left_intersect_Isocortex_MOp left'	0.805324	0.732506	0.786795	0.707503	0.778526	0.824436	0.802515	0.820258	0.767944	0.632125	0.564577	0.76596	0.615049	0.699869	0.566075	0.73553	0.711338	0.692858	0.809864	0.770004	0.836858	0.691441	0.769653	0.871543	0.780261	0.809733	0.797398	0.775728	0.739991	0.820114	0.613057	0.681354	0.676252	0.787604	0.721016	0.775599	0.912098	0.933543	0.928439	0.934346	0.945053	0.976091	0.919398	0.963661	0.907812	0.884169	0.950974	0.859928
	'ctxall_Isocortex_layers_Layer6 left_intersect_Isocortex_MOs left'	0.775838	0.704986	0.762184	0.666662	0.741216	0.772324	0.7714	0.781212	0.738049	0.618283	0.527205	0.750182	0.575177	0.665683	0.512022	0.711852	0.665751	0.672144	0.779237	0.7376	0.819587	0.648562	0.734825	0.82669	0.763774	0.774847	0.786291	0.752931	0.705056	0.79027	0.574169	0.646411	0.62033	0.770329	0.686005	0.763362	0.890587	0.89954	0.898169	0.889704	0.910169	0.942858	0.89966	0.926211	0.896039	0.849904	0.925935	0.820559
	'ctxall_Isocortex_layers_Layer6 left_intersect_Isocortex_ORBl left'	0.745605	0.663379	0.726285	0.634518	0.711024	0.759615	0.737072	0.7502	0.699666	0.572421	0.490303	0.709332	0.539938	0.630002	0.501307	0.667327	0.638655	0.629584	0.748075	0.698581	0.774028	0.620758	0.708101	0.8142	0.71384	0.736003	0.736194	0.708489	0.664724	0.755757	0.538984	0.609205	0.6122	0.723092	0.644689	0.712256	0.865939	0.886858	0.882931	0.890627	0.900946	0.947968	0.876511	0.926188	0.862847	0.828997	0.909715	0.807688
	'ctxall_Isocortex_layers_Layer6 left_intersect_Isocortex_ORBm left'	0.794344	0.705328	0.831071	0.669808	0.741592	0.804148	0.831808	0.793435	0.757154	0.603466	0.58911	0.793525	0.590756	0.680902	0.605957	0.743627	0.733967	0.667634	0.790043	0.740643	0.852735	0.625088	0.697543	0.836566	0.789222	0.794332	0.784646	0.765042	0.753278	0.85136	0.568706	0.645998	0.717862	0.801753	0.754959	0.771217	0.896132	0.941728	0.957214	0.895264	0.920318	0.967163	0.951945	0.952278	0.919004	0.9046	0.947833	0.914414
	'ctxall_Isocortex_layers_Layer6 left_intersect_Isocortex_ORBvl left'	0.772929	0.683743	0.779656	0.65424	0.729376	0.787488	0.784012	0.775904	0.727843	0.585518	0.535895	0.751911	0.566381	0.655203	0.556896	0.703448	0.688909	0.647302	0.771639	0.719912	0.813646	0.627172	0.707606	0.832853	0.750101	0.766492	0.75818	0.735619	0.706966	0.804733	0.555355	0.628408	0.669369	0.761589	0.69805	0.739343	0.885883	0.921739	0.926051	0.904076	0.919921	0.970167	0.9173	0.951677	0.89236	0.869394	0.935993	0.865807
	'ctxall_Isocortex_layers_Layer6 left_intersect_Isocortex_PL left'	0.800232	0.720723	0.823695	0.677491	0.75087	0.803821	0.827246	0.803488	0.765663	0.624001	0.588053	0.800525	0.600711	0.689985	0.586293	0.754924	0.730832	0.68642	0.794353	0.753018	0.859851	0.637466	0.713939	0.839273	0.80298	0.803396	0.802298	0.779125	0.756515	0.849087	0.581297	0.658556	0.696156	0.811368	0.752659	0.787208	0.901897	0.932797	0.94651	0.888601	0.917491	0.956577	0.943881	0.948349	0.922523	0.899291	0.944844	0.893758
	'ctxall_Isocortex_layers_Layer6 right_intersect_Isocortex_ACAd right'	0.858129	0.772983	0.906089	0.737896	0.799788	0.866134	0.89759	0.846789	0.825696	0.681612	0.68624	0.876471	0.676116	0.762681	0.698081	0.828752	0.812947	0.740994	0.849874	0.798687	0.912138	0.688244	0.743626	0.888197	0.857516	0.850755	0.841904	0.830716	0.831848	0.919861	0.646527	0.724825	0.80454	0.870687	0.836145	0.834719	0.929943	0.962862	0.97058	0.917887	0.935116	0.962141	0.974463	0.955532	0.949936	0.948627	0.967892	0.948161
	'ctxall_Isocortex_layers_Layer6 right_intersect_Isocortex_AId right'	0.85436	0.799393	0.822292	0.761734	0.824426	0.851188	0.836382	0.861882	0.821581	0.723393	0.617042	0.832191	0.683195	0.765822	0.588703	0.805649	0.74766	0.774653	0.854858	0.820451	0.885604	0.747349	0.820162	0.902655	0.847805	0.849093	0.862973	0.840233	0.787683	0.856053	0.682301	0.75093	0.691565	0.853411	0.76054	0.847432	0.944145	0.928902	0.912608	0.931859	0.944389	0.946799	0.923495	0.944484	0.93726	0.898374	0.956893	0.843541
	'ctxall_Isocortex_layers_Layer6 right_intersect_Isocortex_ILA right'	0.835432	0.745315	0.914182	0.719903	0.774416	0.865286	0.895796	0.839296	0.800795	0.637015	0.698619	0.867601	0.667974	0.740247	0.752032	0.810724	0.840278	0.704178	0.820592	0.77338	0.89367	0.664287	0.706302	0.875475	0.83586	0.839397	0.798032	0.801037	0.825558	0.919183	0.628422	0.70037	0.851327	0.851699	0.852464	0.797607	0.900491	0.961381	0.977624	0.904967	0.921836	0.962099	0.963108	0.958926	0.919716	0.944553	0.953084	0.97695
	'ctxall_Isocortex_layers_Layer6 right_intersect_Isocortex_MOp right'	0.797552	0.689692	0.892551	0.669091	0.724491	0.827887	0.856803	0.791154	0.748524	0.584994	0.657687	0.841084	0.621904	0.691325	0.747578	0.76503	0.809933	0.650814	0.776484	0.715889	0.849731	0.61544	0.655469	0.8397	0.786407	0.785684	0.740954	0.746103	0.775622	0.884859	0.579535	0.649592	0.846482	0.807282	0.812948	0.742714	0.860175	0.93262	0.949978	0.87664	0.88859	0.944622	0.930516	0.934936	0.877953	0.907869	0.922861	0.95925
	'ctxall_Isocortex_layers_Layer6 right_intersect_Isocortex_MOs right'	0.804046	0.70604	0.899782	0.67802	0.734343	0.833948	0.873804	0.802766	0.766056	0.598969	0.673775	0.84925	0.629624	0.703392	0.743048	0.78128	0.820091	0.666684	0.784587	0.732457	0.866451	0.617991	0.66067	0.840835	0.80535	0.802535	0.761524	0.764655	0.795055	0.898339	0.585152	0.65847	0.841986	0.822588	0.828879	0.762632	0.869852	0.940153	0.963208	0.873648	0.892899	0.944449	0.946969	0.938859	0.89505	0.923834	0.929528	0.970771
	'ctxall_Isocortex_layers_Layer6 right_intersect_Isocortex_ORBl right'	0.767469	0.66026	0.879403	0.639225	0.690953	0.808189	0.840526	0.763971	0.721933	0.554961	0.652416	0.825478	0.600118	0.666458	0.764773	0.744247	0.808772	0.622513	0.742014	0.682919	0.822449	0.579982	0.614162	0.810351	0.760625	0.756787	0.704921	0.715861	0.756583	0.868463	0.550464	0.619801	0.857292	0.781104	0.801125	0.710319	0.825639	0.90708	0.929644	0.842642	0.855038	0.916895	0.906815	0.910441	0.845843	0.889499	0.891311	0.954857
	'ctxall_Isocortex_layers_Layer6 right_intersect_Isocortex_ORBm right'	0.783441	0.701406	0.863359	0.666581	0.724448	0.815979	0.856027	0.795787	0.755826	0.591455	0.639528	0.81593	0.60765	0.686511	0.685456	0.759663	0.78555	0.659812	0.768436	0.729687	0.853744	0.605505	0.658649	0.826641	0.793698	0.796807	0.762145	0.760385	0.776786	0.873379	0.567876	0.641901	0.786878	0.808699	0.799222	0.759836	0.870401	0.93745	0.96596	0.868694	0.895734	0.949492	0.95073	0.944063	0.900348	0.916428	0.931777	0.954593
	'ctxall_Isocortex_layers_Layer6 right_intersect_Isocortex_ORBvl right'	0.804875	0.714434	0.881393	0.685409	0.743799	0.840628	0.867821	0.81076	0.771453	0.606283	0.656104	0.834152	0.627911	0.706119	0.715665	0.775136	0.8075	0.673893	0.788612	0.741494	0.862658	0.62873	0.677524	0.850635	0.802127	0.80774	0.769234	0.769548	0.789204	0.888347	0.588041	0.662308	0.817769	0.817167	0.811386	0.766163	0.882797	0.948175	0.969045	0.890556	0.909642	0.961805	0.952729	0.955766	0.904056	0.927054	0.94103	0.963932
	'ctxall_Isocortex_layers_Layer6 right_intersect_Isocortex_PL right'	0.831867	0.753899	0.901431	0.716871	0.7745	0.85045	0.897957	0.836015	0.80879	0.649615	0.68901	0.860423	0.658723	0.740076	0.709485	0.812488	0.822095	0.716303	0.81996	0.779946	0.900509	0.653983	0.705887	0.861367	0.845946	0.840601	0.81722	0.812735	0.826002	0.913806	0.619329	0.695956	0.808617	0.858569	0.841209	0.81522	0.906702	0.957309	0.977629	0.891468	0.918993	0.952374	0.974324	0.950494	0.936431	0.945877	0.953475	0.965013
	'ctxall_Isocortex_ACAd left_intersect_Isocortex_layers_Layer1 left'	0.848791	0.916565	0.684089	0.895281	0.903446	0.813669	0.768256	0.863976	0.882004	0.920977	0.661179	0.734504	0.822444	0.876101	0.495793	0.82396	0.683985	0.923278	0.876615	0.906597	0.814855	0.910052	0.944776	0.853657	0.846895	0.851369	0.91719	0.89876	0.795508	0.74697	0.866514	0.895389	0.554648	0.834899	0.697159	0.902452	0.863543	0.752529	0.696116	0.808595	0.811229	0.703377	0.745345	0.722476	0.829358	0.768544	0.785204	0.620112
	'ctxall_Isocortex_ACAd left_intersect_Isocortex_layers_Layer2-3 left'	0.835991	0.869977	0.667246	0.855717	0.884441	0.77929	0.737136	0.829736	0.846897	0.872161	0.606217	0.712485	0.769095	0.829819	0.454462	0.784163	0.638569	0.876424	0.873563	0.87576	0.801946	0.889904	0.943387	0.837094	0.817346	0.82195	0.898475	0.863999	0.756152	0.727197	0.825649	0.857561	0.521124	0.806553	0.661169	0.874758	0.856787	0.746347	0.686178	0.813304	0.81124	0.708029	0.735771	0.719156	0.820407	0.745642	0.784047	0.601912
	'ctxall_Isocortex_ACAd left_intersect_Isocortex_layers_Layer5 left'	0.861828	0.806091	0.763862	0.794674	0.862444	0.851926	0.81381	0.850752	0.831523	0.73207	0.591009	0.757526	0.682138	0.77499	0.53803	0.769981	0.695529	0.780813	0.886491	0.843839	0.850779	0.792293	0.876906	0.909548	0.812104	0.841248	0.867012	0.837644	0.772107	0.81425	0.702724	0.767304	0.641103	0.818771	0.71286	0.839353	0.945064	0.915756	0.879152	0.9562	0.954319	0.925881	0.901784	0.913505	0.92621	0.878971	0.938836	0.795288
	'ctxall_Isocortex_ACAd left_intersect_Isocortex_layers_Layer6 left'	0.739147	0.656774	0.685428	0.630743	0.711762	0.727219	0.703285	0.723524	0.688019	0.582869	0.457092	0.675858	0.523879	0.620409	0.441918	0.644875	0.581577	0.630898	0.753829	0.69527	0.752871	0.628513	0.727761	0.79776	0.695312	0.713329	0.741796	0.701285	0.637336	0.718334	0.537657	0.607649	0.550968	0.705994	0.602177	0.711844	0.859834	0.854081	0.835572	0.877783	0.882807	0.909182	0.846894	0.878671	0.852456	0.792598	0.885854	0.74406
	'ctxall_Isocortex_ACAd right_intersect_Isocortex_layers_Layer1 right'	0.918788	0.912667	0.771558	0.885577	0.924207	0.837746	0.817946	0.873794	0.904671	0.928114	0.701374	0.831194	0.829557	0.891617	0.552091	0.879967	0.732462	0.938942	0.930504	0.905461	0.877214	0.891483	0.937325	0.885468	0.899576	0.860988	0.945512	0.918596	0.828409	0.816548	0.854677	0.900916	0.617722	0.893853	0.749754	0.935911	0.901619	0.794127	0.735639	0.832321	0.836121	0.736069	0.792882	0.752343	0.874219	0.810443	0.82268	0.67105
	'ctxall_Isocortex_ACAd right_intersect_Isocortex_layers_Layer2-3 right'	0.842837	0.859675	0.674287	0.837014	0.868661	0.758784	0.724362	0.808455	0.834917	0.891899	0.616719	0.74351	0.777965	0.829263	0.463471	0.79963	0.642334	0.891075	0.869268	0.851002	0.798933	0.87082	0.916861	0.819407	0.827469	0.793669	0.888951	0.856187	0.745999	0.725003	0.825954	0.858106	0.523374	0.817445	0.658964	0.875607	0.833784	0.709656	0.644016	0.768171	0.766688	0.658572	0.702134	0.674363	0.794627	0.719379	0.745822	0.572397
	'ctxall_Isocortex_ACAd right_intersect_Isocortex_layers_Layer5 right'	0.886393	0.842983	0.785456	0.815291	0.877383	0.844873	0.826628	0.860135	0.858381	0.800687	0.616052	0.804313	0.716044	0.809844	0.536098	0.813301	0.704663	0.83581	0.906354	0.861983	0.879288	0.810797	0.892407	0.908214	0.855146	0.84989	0.909184	0.872914	0.790107	0.828054	0.736093	0.802786	0.631888	0.860856	0.727201	0.887534	0.955427	0.89455	0.851778	0.928881	0.933178	0.887	0.894317	0.878598	0.940036	0.871572	0.928578	0.768363
	'ctxall_Isocortex_ACAd right_intersect_Isocortex_layers_Layer6 right'	0.731129	0.650786	0.682094	0.610959	0.690078	0.688526	0.689161	0.694028	0.679129	0.605977	0.4447	0.692536	0.512587	0.614434	0.41721	0.647281	0.558343	0.643372	0.743248	0.672208	0.751086	0.603078	0.704418	0.766157	0.700424	0.682174	0.746824	0.69715	0.617606	0.704036	0.522946	0.597221	0.518348	0.712571	0.579412	0.722299	0.848217	0.81512	0.790175	0.832813	0.84318	0.857925	0.826782	0.826203	0.847689	0.762774	0.85888	0.700272
	'ctxall_Isocortex_ACAv left_intersect_Isocortex_layers_Layer1 left'	0.88861	0.93419	0.739353	0.915727	0.933742	0.853783	0.814234	0.900383	0.912374	0.921655	0.692973	0.783458	0.84279	0.897497	0.540543	0.857416	0.731402	0.93615	0.91481	0.930108	0.862644	0.926982	0.965999	0.894688	0.88317	0.887443	0.942471	0.924205	0.831643	0.798272	0.878539	0.91176	0.603464	0.872142	0.741627	0.928357	0.904777	0.805874	0.750899	0.858094	0.860804	0.759725	0.797026	0.779111	0.872658	0.816301	0.837223	0.67651
	'ctxall_Isocortex_ACAv left_intersect_Isocortex_layers_Layer2-3 left'	0.851621	0.869859	0.685254	0.856474	0.89352	0.790761	0.749835	0.838062	0.852998	0.865443	0.612239	0.729007	0.769721	0.831642	0.465699	0.792941	0.65016	0.876203	0.88858	0.88044	0.817443	0.890902	0.949392	0.850959	0.827802	0.830409	0.905201	0.869359	0.765086	0.744076	0.823811	0.858215	0.535694	0.817866	0.673717	0.880941	0.870578	0.764396	0.704007	0.829749	0.8274	0.726795	0.752721	0.737413	0.834703	0.761065	0.801031	0.619595
	'ctxall_Isocortex_ACAv left_intersect_Isocortex_layers_Layer5 left'	0.849964	0.778797	0.787217	0.762137	0.834339	0.837389	0.825176	0.834793	0.815004	0.695442	0.587907	0.76704	0.652886	0.749184	0.548219	0.762635	0.698382	0.748432	0.869892	0.819924	0.8592	0.745661	0.832319	0.891785	0.808511	0.832027	0.853038	0.821849	0.76964	0.828187	0.663066	0.732672	0.656004	0.819049	0.724884	0.827526	0.941309	0.934009	0.911265	0.951195	0.957036	0.948958	0.929801	0.930153	0.938397	0.892153	0.954801	0.832205
	'ctxall_Isocortex_ACAv left_intersect_Isocortex_layers_Layer6 left'	0.712442	0.627307	0.672523	0.598329	0.678129	0.690034	0.683895	0.687687	0.66163	0.562331	0.433987	0.663424	0.494619	0.59255	0.422344	0.620221	0.555718	0.607756	0.727978	0.659285	0.734746	0.589686	0.690234	0.763012	0.673874	0.677155	0.717676	0.674225	0.608006	0.69691	0.503849	0.574512	0.526421	0.686917	0.574464	0.691262	0.837933	0.830419	0.811979	0.849032	0.856588	0.886445	0.834092	0.8512	0.837453	0.767345	0.867104	0.722844
	'ctxall_Isocortex_ACAv right_intersect_Isocortex_layers_Layer1 right'	0.916064	0.943136	0.77795	0.913675	0.942148	0.872964	0.843476	0.914102	0.928888	0.932296	0.715548	0.827003	0.847836	0.909518	0.567784	0.888634	0.759996	0.951364	0.932377	0.937169	0.893301	0.913199	0.958312	0.912411	0.913044	0.900965	0.962213	0.942673	0.854196	0.833122	0.871004	0.915092	0.634617	0.903634	0.771216	0.950637	0.928733	0.832362	0.781116	0.869981	0.87761	0.783237	0.829489	0.80383	0.902585	0.846943	0.86168	0.710217
	'ctxall_Isocortex_ACAv right_intersect_Isocortex_layers_Layer2-3 right'	0.823108	0.860604	0.673599	0.822414	0.854651	0.754382	0.731587	0.814277	0.833885	0.877915	0.595802	0.734856	0.747772	0.813323	0.440469	0.790869	0.630506	0.877684	0.853015	0.854452	0.809669	0.846639	0.906747	0.815754	0.8293	0.807033	0.902887	0.861769	0.745451	0.727291	0.79454	0.835188	0.506781	0.817239	0.657535	0.883482	0.853275	0.734794	0.680119	0.78465	0.792425	0.696745	0.736544	0.70925	0.825714	0.738736	0.779353	0.595085
	'ctxall_Isocortex_ACAv right_intersect_Isocortex_layers_Layer5 right'	0.836403	0.783025	0.765481	0.745152	0.816556	0.805796	0.795315	0.820169	0.803789	0.727209	0.56277	0.77877	0.645954	0.74318	0.505306	0.765512	0.670553	0.769845	0.853122	0.806924	0.854037	0.736117	0.829129	0.872627	0.816489	0.811658	0.864098	0.824101	0.745192	0.805202	0.65901	0.730983	0.60745	0.823043	0.695233	0.840636	0.935915	0.894245	0.86536	0.913209	0.924726	0.908925	0.899177	0.896422	0.929455	0.859273	0.931056	0.776843
	'ctxall_Isocortex_ACAv right_intersect_Isocortex_layers_Layer6 right'	0.682022	0.598344	0.644826	0.559574	0.637288	0.640764	0.643997	0.644665	0.626875	0.556691	0.403659	0.657217	0.467169	0.564012	0.388596	0.599265	0.518682	0.59378	0.694344	0.617951	0.708632	0.55335	0.654066	0.72143	0.65467	0.630833	0.695055	0.64681	0.568656	0.662897	0.475633	0.546966	0.485715	0.668054	0.535494	0.673106	0.805829	0.776386	0.752184	0.794477	0.803367	0.827776	0.789035	0.794417	0.805005	0.71926	0.822664	0.664928
	'ctxall_Isocortex_AId left_intersect_Isocortex_layers_Layer1 left'	0.950163	0.936491	0.85685	0.904652	0.950746	0.906595	0.908869	0.937291	0.949124	0.892833	0.750219	0.879411	0.834046	0.908505	0.622991	0.917636	0.809727	0.929266	0.959277	0.946929	0.950848	0.881719	0.937965	0.939529	0.946504	0.93586	0.981519	0.959228	0.898418	0.903076	0.839095	0.897273	0.702286	0.942915	0.83541	0.968855	0.970858	0.909988	0.876015	0.918888	0.934845	0.864242	0.916177	0.878801	0.965836	0.918144	0.932697	0.810152
	'ctxall_Isocortex_AId left_intersect_Isocortex_layers_Layer2-3 left'	0.913805	0.963276	0.854856	0.933091	0.928421	0.868143	0.901455	0.919701	0.956375	0.948593	0.878313	0.892002	0.929301	0.952149	0.685703	0.961214	0.855683	0.964832	0.922303	0.947949	0.933307	0.897065	0.889004	0.870021	0.96651	0.932578	0.964232	0.967567	0.941312	0.891349	0.920762	0.950678	0.72304	0.95353	0.89305	0.974712	0.872282	0.799877	0.766098	0.790302	0.807982	0.708555	0.81092	0.740888	0.870627	0.849674	0.811956	0.739604
	'ctxall_Isocortex_AId left_intersect_Isocortex_layers_Layer5 left'	0.935311	0.901882	0.92232	0.862948	0.907313	0.90751	0.950394	0.920727	0.934651	0.840754	0.782365	0.924272	0.80393	0.884524	0.695557	0.92474	0.851008	0.888685	0.942083	0.911539	0.976634	0.811074	0.859501	0.931085	0.954909	0.927493	0.957587	0.943505	0.915939	0.949851	0.783758	0.853799	0.778224	0.959692	0.883783	0.956485	0.973376	0.946588	0.928426	0.920158	0.940904	0.898449	0.968902	0.906492	0.988753	0.9599	0.961109	0.890416
	'ctxall_Isocortex_AId left_intersect_Isocortex_layers_Layer6 left'	0.901826	0.826504	0.935255	0.784064	0.845127	0.874927	0.930482	0.873355	0.876141	0.75465	0.739962	0.927276	0.728868	0.814784	0.701946	0.884182	0.837225	0.812271	0.896535	0.841907	0.957022	0.728886	0.785076	0.899831	0.915516	0.878259	0.898215	0.882051	0.871832	0.945403	0.697094	0.775461	0.792541	0.924206	0.865831	0.897741	0.94874	0.950285	0.945624	0.904448	0.927635	0.919361	0.975612	0.921879	0.972586	0.953253	0.959905	0.919974
	'ctxall_Isocortex_AId right_intersect_Isocortex_layers_Layer1 right'	0.89649	0.934742	0.842578	0.882727	0.886016	0.832201	0.871715	0.881274	0.923083	0.95481	0.815071	0.90759	0.879049	0.919835	0.647001	0.943989	0.814534	0.960753	0.896453	0.898725	0.917127	0.843488	0.851656	0.851294	0.954233	0.880248	0.949636	0.943657	0.888397	0.866791	0.864522	0.9092	0.688574	0.947608	0.84001	0.966188	0.873175	0.781382	0.742277	0.771654	0.790893	0.699878	0.803665	0.726138	0.871796	0.827573	0.805711	0.710728
	'ctxall_Isocortex_AId right_intersect_Isocortex_layers_Layer2-3 right'	0.807584	0.902713	0.707702	0.852046	0.842056	0.745694	0.757913	0.821932	0.861212	0.942566	0.725123	0.784133	0.841706	0.866281	0.513398	0.859259	0.701158	0.929133	0.828404	0.867294	0.824566	0.848711	0.851099	0.772729	0.876376	0.826341	0.905297	0.889488	0.807102	0.749923	0.864061	0.886207	0.550468	0.854863	0.735841	0.910791	0.789647	0.6743	0.629398	0.689164	0.70553	0.598844	0.687118	0.628835	0.774631	0.717246	0.706087	0.580126
	'ctxall_Isocortex_AId right_intersect_Isocortex_layers_Layer5 right'	0.922779	0.921421	0.849743	0.874268	0.917774	0.872125	0.890186	0.91363	0.928471	0.891072	0.733402	0.886347	0.812507	0.886655	0.601247	0.909641	0.791516	0.923371	0.933522	0.9208	0.945817	0.848656	0.905344	0.910694	0.944741	0.912703	0.972665	0.9459	0.877218	0.888829	0.813929	0.874601	0.67646	0.938946	0.820227	0.965165	0.954696	0.884239	0.851445	0.884337	0.905715	0.83802	0.900394	0.853929	0.954121	0.89591	0.913595	0.786845
	'ctxall_Isocortex_AId right_intersect_Isocortex_layers_Layer6 right'	0.897123	0.842311	0.899423	0.788756	0.844637	0.838791	0.891275	0.861704	0.87073	0.80406	0.70834	0.924754	0.735457	0.81902	0.633944	0.884017	0.790368	0.844868	0.894582	0.842317	0.945285	0.746889	0.805999	0.882843	0.921105	0.860712	0.916309	0.888494	0.842486	0.905455	0.716606	0.791346	0.717864	0.92826	0.824687	0.917734	0.941838	0.901307	0.88069	0.871904	0.896215	0.866809	0.929081	0.868579	0.957335	0.903311	0.927619	0.835767
	'ctxall_Isocortex_AIv left_intersect_Isocortex_layers_Layer1 left'	0.921829	0.914195	0.927281	0.868086	0.887679	0.868562	0.93768	0.892491	0.935583	0.894989	0.858752	0.953577	0.85234	0.911581	0.722438	0.961675	0.864708	0.921113	0.914482	0.896319	0.959455	0.806229	0.821903	0.875101	0.964977	0.902668	0.946192	0.940798	0.926961	0.93076	0.818518	0.87805	0.772709	0.965834	0.904625	0.960363	0.902235	0.852498	0.83131	0.817453	0.839218	0.773709	0.884122	0.791484	0.921578	0.896793	0.866598	0.815302
	'ctxall_Isocortex_AIv left_intersect_Isocortex_layers_Layer2-3 left'	0.76633	0.801521	0.758029	0.74223	0.737497	0.676316	0.743502	0.726109	0.786579	0.86643	0.741015	0.844533	0.7709	0.798305	0.562165	0.846899	0.693562	0.848496	0.766448	0.751447	0.804653	0.710645	0.703244	0.700039	0.844632	0.733871	0.823849	0.811583	0.765806	0.749536	0.755183	0.791985	0.586684	0.838839	0.74051	0.849896	0.72262	0.625268	0.588297	0.61052	0.625171	0.543312	0.656976	0.563318	0.727803	0.677856	0.655062	0.572189
	'ctxall_Isocortex_AIv left_intersect_Isocortex_layers_Layer5 left'	0.932314	0.919773	0.915358	0.87605	0.905086	0.887834	0.937665	0.911015	0.938793	0.888376	0.809459	0.940433	0.836412	0.906116	0.694649	0.944894	0.847138	0.922411	0.937228	0.911689	0.970121	0.824897	0.858878	0.911949	0.966608	0.915793	0.963387	0.952435	0.917041	0.934336	0.815842	0.878933	0.761786	0.970668	0.882826	0.971576	0.947937	0.89621	0.868862	0.874468	0.89331	0.83203	0.922748	0.844707	0.959982	0.923706	0.916225	0.835751
	'ctxall_Isocortex_AIv left_intersect_Isocortex_layers_Layer6 left'	0.839074	0.805497	0.811412	0.743236	0.79879	0.769167	0.830824	0.794949	0.831342	0.792865	0.633113	0.844785	0.677695	0.777013	0.533954	0.822779	0.696765	0.820198	0.852648	0.800755	0.89061	0.700897	0.775831	0.819808	0.87021	0.800278	0.897634	0.855822	0.783038	0.835112	0.668445	0.747026	0.617269	0.87572	0.734189	0.892714	0.905465	0.84044	0.815122	0.821206	0.846757	0.805883	0.885923	0.802824	0.927759	0.846269	0.879893	0.754777
	'ctxall_Isocortex_AIv right_intersect_Isocortex_layers_Layer1 right'	0.828294	0.863196	0.829915	0.788864	0.794785	0.763024	0.830647	0.809833	0.855351	0.894986	0.768969	0.906145	0.795	0.846531	0.614029	0.904067	0.768521	0.895649	0.818918	0.81434	0.880716	0.738497	0.751253	0.782294	0.91076	0.811426	0.89144	0.879359	0.829718	0.829722	0.766151	0.821028	0.653506	0.905697	0.801269	0.91345	0.821338	0.735658	0.709147	0.707253	0.732099	0.663778	0.775243	0.685035	0.835782	0.785542	0.767879	0.68444
	'ctxall_Isocortex_AIv right_intersect_Isocortex_layers_Layer2-3 right'	0.678931	0.737312	0.688121	0.66772	0.653636	0.592988	0.670322	0.654886	0.713025	0.811878	0.681078	0.779731	0.706405	0.726046	0.495741	0.7814	0.62643	0.783407	0.677359	0.678673	0.735402	0.634878	0.623014	0.613396	0.781125	0.66568	0.757203	0.74324	0.696027	0.674682	0.689384	0.720563	0.512622	0.771787	0.676828	0.785949	0.643223	0.548059	0.519004	0.527011	0.546438	0.472213	0.584375	0.492105	0.654617	0.600525	0.581011	0.503374
	'ctxall_Isocortex_AIv right_intersect_Isocortex_layers_Layer5 right'	0.904206	0.896064	0.882671	0.838666	0.868213	0.837737	0.895042	0.870849	0.907456	0.894569	0.761884	0.930885	0.803185	0.878341	0.637349	0.923003	0.79824	0.913883	0.904232	0.87292	0.942965	0.793239	0.832793	0.871956	0.945968	0.870661	0.947727	0.926121	0.869765	0.893128	0.785706	0.851219	0.701559	0.948753	0.83045	0.956927	0.921407	0.848334	0.817283	0.831561	0.852362	0.789855	0.882475	0.799574	0.934132	0.875391	0.881333	0.776204
	'ctxall_Isocortex_AIv right_intersect_Isocortex_layers_Layer6 right'	0.835742	0.804324	0.822247	0.734438	0.787031	0.756275	0.821528	0.796873	0.821445	0.796414	0.639133	0.869854	0.684314	0.771177	0.537689	0.834346	0.707131	0.821762	0.836289	0.790608	0.892207	0.695086	0.762425	0.807109	0.879613	0.797007	0.889753	0.849015	0.77671	0.831845	0.670965	0.744813	0.614229	0.88292	0.743457	0.890796	0.887913	0.820339	0.797777	0.793259	0.824127	0.785185	0.862529	0.787163	0.909285	0.8265	0.861213	0.740049
	'ctxall_Isocortex_GU left_intersect_Isocortex_layers_Layer1 left'	0.97333	0.915992	0.900852	0.92821	0.960292	0.953787	0.924658	0.944968	0.943581	0.85865	0.818857	0.905826	0.885285	0.928863	0.760986	0.926059	0.886992	0.902086	0.969175	0.927526	0.934256	0.915913	0.928932	0.969616	0.924019	0.928359	0.920375	0.92745	0.914433	0.926797	0.878663	0.919789	0.824269	0.927847	0.876801	0.917989	0.939614	0.907471	0.861816	0.937304	0.926178	0.858489	0.881947	0.873946	0.912657	0.915796	0.91106	0.83669
	'ctxall_Isocortex_GU left_intersect_Isocortex_layers_Layer2-3 left'	0.947833	0.868535	0.876029	0.882847	0.927128	0.934049	0.885241	0.922089	0.894808	0.798926	0.756907	0.880257	0.833788	0.875652	0.73433	0.882151	0.853472	0.849353	0.946839	0.893094	0.909691	0.887868	0.909457	0.96631	0.891181	0.90222	0.884772	0.889202	0.8719	0.905792	0.836799	0.879077	0.813179	0.898278	0.846672	0.879009	0.932654	0.909657	0.861808	0.945318	0.929179	0.876822	0.870475	0.888121	0.896035	0.900498	0.911455	0.832676
	'ctxall_Isocortex_GU left_intersect_Isocortex_layers_Layer4 left'	0.926199	0.842188	0.925692	0.846692	0.894481	0.953078	0.940213	0.927619	0.888713	0.728751	0.778198	0.884522	0.789972	0.844979	0.796548	0.876685	0.894237	0.798273	0.922179	0.882194	0.935682	0.8094	0.840276	0.96299	0.894274	0.924329	0.872583	0.884913	0.90429	0.956077	0.767313	0.823555	0.888847	0.908346	0.904307	0.868974	0.950301	0.987708	0.975613	0.972206	0.97245	0.962103	0.963237	0.969425	0.94461	0.97547	0.973372	0.963193
	'ctxall_Isocortex_GU left_intersect_Isocortex_layers_Layer5 left'	0.898807	0.820143	0.929373	0.817568	0.860011	0.93864	0.928458	0.910043	0.864954	0.709175	0.768104	0.892742	0.770191	0.822977	0.813449	0.864562	0.897309	0.778613	0.891006	0.849753	0.923235	0.776675	0.802401	0.947766	0.880151	0.901319	0.844833	0.861052	0.88391	0.948291	0.739194	0.79676	0.900879	0.894758	0.896336	0.846677	0.934667	0.977096	0.968391	0.955952	0.956031	0.960194	0.954982	0.968032	0.929107	0.965556	0.965133	0.966476
	'ctxall_Isocortex_GU left_intersect_Isocortex_layers_Layer6 left'	0.845452	0.748056	0.943091	0.722994	0.773144	0.860754	0.90438	0.832158	0.804493	0.652221	0.725412	0.90277	0.68329	0.751868	0.78359	0.830121	0.852331	0.715307	0.829133	0.768518	0.904547	0.666174	0.700018	0.873196	0.848298	0.832758	0.800145	0.804416	0.833844	0.93157	0.639809	0.710736	0.87596	0.867812	0.869651	0.806174	0.893742	0.946249	0.955558	0.889829	0.902011	0.934525	0.952597	0.929513	0.913714	0.937114	0.940668	0.966947
	'ctxall_Isocortex_GU right_intersect_Isocortex_layers_Layer1 right'	0.930283	0.964553	0.824468	0.93829	0.944975	0.887452	0.868223	0.926993	0.946786	0.967883	0.803763	0.885445	0.917432	0.950567	0.650141	0.941275	0.823634	0.979574	0.93714	0.943076	0.913493	0.934074	0.940676	0.912589	0.946541	0.915057	0.961193	0.959143	0.896556	0.866118	0.927171	0.959119	0.699814	0.93644	0.831811	0.964744	0.904169	0.809767	0.758033	0.837274	0.840582	0.741456	0.804775	0.770165	0.876657	0.843119	0.833194	0.714413
	'ctxall_Isocortex_GU right_intersect_Isocortex_layers_Layer2-3 right'	0.859245	0.930547	0.734684	0.913889	0.902227	0.83112	0.783359	0.885082	0.886864	0.938617	0.74643	0.800493	0.896655	0.90526	0.583855	0.875167	0.754687	0.940439	0.878569	0.910168	0.838035	0.937936	0.926518	0.86268	0.882501	0.872141	0.905928	0.908333	0.834877	0.783229	0.931098	0.940526	0.62768	0.868674	0.768704	0.90814	0.838015	0.734372	0.677268	0.77841	0.775883	0.669862	0.716334	0.700886	0.795501	0.762981	0.758307	0.629228
	'ctxall_Isocortex_GU right_intersect_Isocortex_layers_Layer4 right'	0.901928	0.872325	0.836864	0.848549	0.896049	0.893274	0.865548	0.909702	0.882514	0.808925	0.675049	0.853329	0.769492	0.841245	0.617023	0.853201	0.778677	0.85357	0.919423	0.889098	0.915463	0.84419	0.902603	0.947643	0.891906	0.89676	0.916801	0.899299	0.837163	0.876681	0.780937	0.838492	0.709951	0.896533	0.79402	0.904491	0.971193	0.929248	0.891115	0.956042	0.957965	0.920839	0.917145	0.923737	0.949666	0.909114	0.956917	0.824372
	'ctxall_Isocortex_GU right_intersect_Isocortex_layers_Layer5 right'	0.907068	0.85819	0.84832	0.834023	0.891508	0.888817	0.868133	0.906205	0.874699	0.787543	0.671255	0.860802	0.755935	0.827319	0.617731	0.851319	0.780279	0.838236	0.919035	0.881131	0.921333	0.828275	0.892799	0.943935	0.892098	0.894437	0.911509	0.891266	0.834862	0.883807	0.76415	0.823021	0.713463	0.897614	0.799883	0.898553	0.969922	0.937622	0.904319	0.955412	0.961176	0.930613	0.9255	0.932924	0.953228	0.912893	0.962511	0.836882
	'ctxall_Isocortex_GU right_intersect_Isocortex_layers_Layer6 right'	0.885019	0.793323	0.895995	0.758221	0.824049	0.849304	0.865921	0.85193	0.827775	0.730434	0.667058	0.904921	0.69942	0.776634	0.653318	0.842654	0.784015	0.781005	0.882002	0.811785	0.920785	0.736264	0.794798	0.903646	0.878645	0.845149	0.866506	0.844239	0.811853	0.900639	0.68807	0.76019	0.754512	0.891794	0.812836	0.862205	0.941167	0.928647	0.90676	0.912532	0.922277	0.921218	0.929477	0.914495	0.939928	0.906284	0.947674	0.866424
	'ctxall_Isocortex_Mop left_intersect_Isocortex_layers_Layer1 left'	0.846965	0.925992	0.694812	0.909538	0.909373	0.836059	0.786937	0.880547	0.893883	0.915128	0.67604	0.736034	0.833283	0.886349	0.520863	0.826525	0.706279	0.923794	0.87716	0.914334	0.820984	0.915831	0.945543	0.868556	0.848117	0.865699	0.914362	0.904084	0.808999	0.758877	0.870595	0.89814	0.577666	0.836548	0.709735	0.901513	0.874361	0.774262	0.720242	0.832119	0.832984	0.7296	0.766278	0.749645	0.840819	0.789855	0.805804	0.646807
	'ctxall_Isocortex_MOp left_intersect_Isocortex_layers_Layer1 left'	0.830674	0.914597	0.673245	0.89736	0.896557	0.817484	0.764965	0.863703	0.879166	0.911789	0.657999	0.718721	0.821097	0.873546	0.500427	0.810548	0.685877	0.916557	0.862062	0.900302	0.801967	0.908672	0.938488	0.851696	0.831541	0.847538	0.901151	0.889	0.789194	0.737268	0.861889	0.88796	0.555083	0.818229	0.687554	0.887469	0.857226	0.751553	0.695832	0.813214	0.81315	0.707907	0.743316	0.728513	0.821107	0.767459	0.784369	0.621676
	'ctxall_Isocortex_Mop left_intersect_Isocortex_layers_Layer2-3 left'	0.740328	0.825077	0.565312	0.824822	0.821921	0.711268	0.644981	0.769391	0.777779	0.835773	0.556097	0.612916	0.747033	0.780943	0.401195	0.704614	0.573128	0.828176	0.785264	0.819854	0.700382	0.879034	0.903837	0.761203	0.729997	0.755263	0.812549	0.792051	0.682579	0.626653	0.819285	0.823908	0.450575	0.71434	0.58309	0.792475	0.757077	0.642403	0.579623	0.726177	0.716657	0.605427	0.622076	0.622215	0.708046	0.646141	0.678839	0.502966
	'ctxall_Isocortex_MOp left_intersect_Isocortex_layers_Layer2-3 left'	0.740595	0.822486	0.564531	0.822095	0.821483	0.709695	0.643143	0.768215	0.775641	0.832169	0.5524	0.611537	0.742835	0.777719	0.3975	0.702873	0.569698	0.824571	0.785398	0.819433	0.700044	0.878153	0.904903	0.760783	0.728604	0.755078	0.812742	0.790576	0.68088	0.625785	0.816569	0.821727	0.448165	0.713025	0.582016	0.791306	0.75737	0.643022	0.580628	0.726913	0.717502	0.606984	0.622222	0.623084	0.70851	0.64552	0.679692	0.502636
	'ctxall_Isocortex_Mop left_intersect_Isocortex_layers_Layer4 left'	0.786278	0.785149	0.651121	0.784535	0.826048	0.772051	0.719463	0.793463	0.782854	0.736221	0.534373	0.658612	0.667787	0.746291	0.44291	0.704745	0.600168	0.761831	0.826243	0.813779	0.76321	0.809061	0.883259	0.834398	0.741817	0.785541	0.824861	0.792766	0.704443	0.70549	0.716249	0.757303	0.526464	0.743773	0.623611	0.793988	0.859702	0.797147	0.749027	0.872234	0.86107	0.800956	0.780105	0.79043	0.830292	0.765219	0.835541	0.653392
	'ctxall_Isocortex_MOp left_intersect_Isocortex_layers_Layer5 left'	0.837271	0.800096	0.719071	0.790851	0.850453	0.825071	0.769825	0.833519	0.81018	0.740369	0.561542	0.728971	0.680285	0.764665	0.499703	0.746848	0.659742	0.780581	0.865443	0.829653	0.816917	0.807093	0.889295	0.891481	0.787478	0.816793	0.849853	0.81985	0.738107	0.769722	0.712822	0.767542	0.594804	0.791779	0.671379	0.822116	0.918166	0.867907	0.821071	0.930514	0.921957	0.881293	0.847453	0.871582	0.886778	0.830318	0.90098	0.730458
	'ctxall_Isocortex_Mop left_intersect_Isocortex_layers_Layer5 left'	0.835739	0.795726	0.719056	0.787125	0.847353	0.824129	0.768339	0.830914	0.806736	0.735323	0.559008	0.728059	0.676469	0.761089	0.500492	0.743983	0.658652	0.775961	0.863584	0.825785	0.814929	0.803362	0.885547	0.891018	0.784444	0.813828	0.84586	0.816086	0.735363	0.768949	0.708581	0.76372	0.596298	0.789348	0.669898	0.818226	0.917284	0.86865	0.82178	0.931453	0.922177	0.883418	0.847509	0.872753	0.885587	0.829934	0.901257	0.731805
	'ctxall_Isocortex_Mop left_intersect_Isocortex_layers_Layer6 left'	0.746299	0.670943	0.681326	0.642985	0.720987	0.724862	0.696086	0.727957	0.694799	0.609639	0.457526	0.686051	0.538843	0.633035	0.434833	0.653936	0.578992	0.652445	0.762418	0.701705	0.754993	0.649023	0.74721	0.802295	0.704418	0.71293	0.752752	0.710193	0.634902	0.712465	0.55719	0.625149	0.539139	0.71371	0.595483	0.724266	0.861945	0.836453	0.807799	0.87178	0.873729	0.88687	0.827652	0.859334	0.846707	0.778024	0.875056	0.714975
	'ctxall_Isocortex_MOp left_intersect_Isocortex_layers_Layer6 left'	0.739778	0.665833	0.673092	0.637477	0.715166	0.7182	0.688486	0.721496	0.688772	0.606189	0.450832	0.67927	0.533421	0.627584	0.427421	0.647448	0.571288	0.648153	0.75587	0.695628	0.747661	0.644368	0.743266	0.796082	0.697664	0.705846	0.747235	0.704285	0.627456	0.704231	0.552243	0.619711	0.530692	0.706754	0.586933	0.718513	0.856047	0.82878	0.799716	0.86585	0.867485	0.880372	0.820282	0.852707	0.84039	0.770407	0.868711	0.70587
	'ctxall_Isocortex_MOp right_intersect_Isocortex_layers_Layer1 right'	0.850348	0.917587	0.694232	0.891758	0.895079	0.79544	0.765301	0.848517	0.882246	0.94855	0.684714	0.759745	0.843166	0.886106	0.507685	0.841447	0.691383	0.943248	0.87501	0.892963	0.817894	0.903259	0.927184	0.834109	0.85873	0.834801	0.915193	0.898476	0.796662	0.747888	0.879529	0.90428	0.556129	0.84584	0.701737	0.909698	0.841513	0.720875	0.661137	0.770785	0.773474	0.659561	0.719822	0.682424	0.808866	0.746902	0.754471	0.596485
	'ctxall_Isocortex_MOp right_intersect_Isocortex_layers_Layer2-3 right'	0.752614	0.825161	0.574338	0.811027	0.813872	0.691094	0.642099	0.748849	0.778451	0.873251	0.56848	0.642417	0.754915	0.789353	0.399795	0.726807	0.569848	0.854974	0.789299	0.805934	0.70676	0.858033	0.884446	0.742993	0.747356	0.734186	0.822968	0.797849	0.681537	0.629327	0.818916	0.828585	0.444869	0.73231	0.582148	0.809582	0.744921	0.61473	0.549862	0.686922	0.680747	0.564891	0.604915	0.583643	0.70035	0.629956	0.652976	0.480187
	'ctxall_Isocortex_MOp right_intersect_Isocortex_layers_Layer5 right'	0.861589	0.81878	0.753702	0.793026	0.854973	0.824784	0.788932	0.839916	0.827134	0.780408	0.582643	0.782407	0.696237	0.783921	0.513212	0.78458	0.678065	0.81499	0.881642	0.835233	0.848636	0.802059	0.884378	0.895974	0.826155	0.821961	0.878946	0.843991	0.754377	0.795619	0.721488	0.783399	0.607102	0.831286	0.692714	0.857499	0.934615	0.867998	0.819707	0.915804	0.914143	0.870219	0.859468	0.862865	0.908367	0.839655	0.905969	0.733749
	'ctxall_Isocortex_MOp right_intersect_Isocortex_layers_Layer6 right'	0.64183	0.564864	0.589068	0.527819	0.605534	0.606432	0.592596	0.612539	0.586782	0.522345	0.361818	0.602305	0.432614	0.526169	0.343075	0.555226	0.472516	0.555895	0.65269	0.587244	0.657482	0.532124	0.634996	0.687857	0.606505	0.597525	0.656561	0.606025	0.524972	0.609814	0.448213	0.514834	0.437669	0.617097	0.48983	0.628762	0.766293	0.735315	0.712385	0.764164	0.770916	0.799105	0.739526	0.763404	0.759794	0.673622	0.7836	0.616281
	'ctxall_Isocortex_MOs left_intersect_Isocortex_layers_Layer1 left'	0.860836	0.899726	0.704771	0.875873	0.903526	0.824176	0.784591	0.865448	0.881429	0.889656	0.637788	0.746149	0.786349	0.858328	0.493259	0.816714	0.682279	0.902442	0.888337	0.898144	0.832465	0.885634	0.943156	0.871019	0.846231	0.852395	0.921235	0.893502	0.790428	0.764731	0.824575	0.866394	0.562139	0.837272	0.694116	0.90067	0.895638	0.795062	0.741852	0.851263	0.854661	0.760724	0.79149	0.772674	0.867187	0.798917	0.83186	0.657231
	'ctxall_Isocortex_MOs left_intersect_Isocortex_layers_Layer2-3 left'	0.819688	0.849373	0.639153	0.847185	0.874568	0.769192	0.710623	0.813373	0.824538	0.848108	0.585127	0.68205	0.757952	0.812826	0.442635	0.756177	0.618463	0.854135	0.859765	0.859252	0.771396	0.893174	0.943811	0.828849	0.786364	0.801228	0.869236	0.838887	0.732041	0.700656	0.821614	0.846279	0.5082	0.77694	0.635679	0.844368	0.835672	0.726789	0.662175	0.806615	0.797119	0.691705	0.707656	0.701966	0.791128	0.722441	0.762527	0.578727
	'ctxall_Isocortex_MOs left_intersect_Isocortex_layers_Layer5 left'	0.853254	0.798412	0.744287	0.789926	0.856065	0.840979	0.794218	0.840692	0.81896	0.729872	0.574863	0.743868	0.677525	0.767484	0.522973	0.756904	0.67846	0.775991	0.878024	0.834064	0.834047	0.795063	0.880341	0.903468	0.798279	0.826878	0.855866	0.826806	0.754626	0.794902	0.702689	0.763607	0.623941	0.80577	0.692405	0.828381	0.934518	0.898133	0.856379	0.949204	0.94317	0.910813	0.880266	0.89805	0.909869	0.858956	0.924724	0.769435
	'ctxall_Isocortex_MOs left_intersect_Isocortex_layers_Layer6 left'	0.7029	0.618041	0.650497	0.594653	0.674662	0.694416	0.665962	0.686049	0.6491	0.546605	0.421802	0.639539	0.488276	0.58325	0.416288	0.604646	0.546828	0.593059	0.716859	0.654898	0.712197	0.593985	0.693171	0.766359	0.653243	0.672647	0.699834	0.660133	0.596317	0.679908	0.501839	0.56972	0.523022	0.665411	0.562449	0.670106	0.827481	0.824908	0.805765	0.853937	0.855737	0.890002	0.81581	0.854662	0.818049	0.758304	0.857648	0.714377
	'ctxall_Isocortex_MOs right_intersect_Isocortex_layers_Layer1 right'	0.841305	0.8868	0.686528	0.847235	0.870022	0.76676	0.751279	0.819433	0.859974	0.924275	0.639951	0.754516	0.785782	0.849846	0.467978	0.821538	0.654612	0.918547	0.863323	0.865796	0.813748	0.853967	0.902324	0.814951	0.846517	0.808747	0.913043	0.880313	0.768177	0.736659	0.820367	0.860549	0.524855	0.835386	0.673876	0.90216	0.845425	0.721035	0.664622	0.764062	0.772415	0.666572	0.729981	0.683029	0.821588	0.741519	0.760262	0.590874
	'ctxall_Isocortex_MOs right_intersect_Isocortex_layers_Layer2-3 right'	0.808525	0.845098	0.632638	0.826299	0.847184	0.726325	0.690199	0.778429	0.812857	0.890205	0.598042	0.701203	0.768184	0.814922	0.433771	0.771163	0.607141	0.878511	0.840834	0.833183	0.761696	0.864676	0.903506	0.784244	0.795779	0.766776	0.866555	0.834541	0.720753	0.685485	0.824132	0.848676	0.488032	0.784686	0.626746	0.852618	0.796193	0.666692	0.600535	0.730253	0.726551	0.612884	0.660219	0.628628	0.75613	0.679917	0.703719	0.529995
	'ctxall_Isocortex_MOs right_intersect_Isocortex_layers_Layer5 right'	0.880968	0.840046	0.769245	0.813926	0.874774	0.839943	0.812117	0.855781	0.850498	0.801918	0.606069	0.795551	0.716757	0.806513	0.528131	0.805408	0.696099	0.83711	0.901368	0.856814	0.867483	0.815143	0.897096	0.906735	0.847842	0.84054	0.901585	0.867567	0.778712	0.814914	0.739459	0.803022	0.621626	0.853477	0.712885	0.881323	0.948653	0.881113	0.833404	0.922864	0.924414	0.873533	0.877059	0.867863	0.926855	0.858045	0.91631	0.748981
	'ctxall_Isocortex_MOs right_intersect_Isocortex_layers_Layer6 right'	0.704304	0.623075	0.659225	0.583677	0.662025	0.665348	0.66278	0.669625	0.650113	0.577703	0.420877	0.669139	0.487261	0.586762	0.399004	0.620622	0.53505	0.614019	0.713746	0.644441	0.724067	0.57802	0.678859	0.743178	0.671994	0.656798	0.717602	0.668474	0.590507	0.678503	0.497768	0.569958	0.499266	0.68466	0.555475	0.692539	0.823973	0.795031	0.772907	0.813748	0.823269	0.846232	0.804964	0.812101	0.823277	0.739214	0.84037	0.681771
	'ctxall_Isocortex_SSp-m left_intersect_Isocortex_layers_Layer1 left'	0.920463	0.924107	0.773563	0.918637	0.94893	0.885502	0.838908	0.907594	0.919165	0.901957	0.701813	0.806101	0.839093	0.902411	0.578071	0.864232	0.751672	0.924114	0.942106	0.928699	0.876792	0.928429	0.972221	0.928489	0.883473	0.890962	0.938369	0.922017	0.841494	0.82576	0.869401	0.909314	0.648809	0.880433	0.757272	0.922763	0.930439	0.844977	0.786822	0.903798	0.897188	0.804923	0.830277	0.816594	0.895855	0.847884	0.87216	0.716779
	'ctxall_Isocortex_SSp-m left_intersect_Isocortex_layers_Layer2-3 left'	0.849818	0.897029	0.686372	0.914458	0.914429	0.826461	0.754307	0.86619	0.866004	0.881752	0.679929	0.723839	0.852669	0.874557	0.535591	0.809321	0.699863	0.89124	0.886755	0.903008	0.799136	0.961046	0.966198	0.867724	0.823044	0.852723	0.878395	0.873247	0.795442	0.744651	0.911759	0.915909	0.590153	0.813362	0.710843	0.864948	0.837218	0.74232	0.676658	0.820091	0.803344	0.69219	0.710565	0.711877	0.785425	0.749533	0.765606	0.614349
	'ctxall_Isocortex_SSp-m left_intersect_Isocortex_layers_Layer4 left'	0.859062	0.833491	0.762117	0.837763	0.883575	0.872317	0.808065	0.885582	0.84001	0.748337	0.626791	0.762255	0.743233	0.801447	0.572409	0.785321	0.727542	0.79857	0.888785	0.870404	0.851459	0.858661	0.915902	0.926973	0.822417	0.872328	0.862929	0.85013	0.792924	0.814631	0.774293	0.813813	0.663997	0.824852	0.741253	0.841516	0.925149	0.896	0.853562	0.952865	0.941308	0.89942	0.861177	0.902214	0.88948	0.861442	0.918494	0.777201
	'ctxall_Isocortex_SSp-m left_intersect_Isocortex_layers_Layer5 left'	0.862147	0.784144	0.824064	0.774024	0.838063	0.874984	0.843487	0.860731	0.818115	0.690973	0.62037	0.807737	0.683646	0.76325	0.62334	0.783652	0.753606	0.752299	0.873053	0.81902	0.871794	0.760442	0.829965	0.925624	0.821908	0.845405	0.837286	0.824004	0.787104	0.857663	0.684337	0.747539	0.729613	0.835407	0.760434	0.822053	0.946575	0.954179	0.929116	0.973664	0.970197	0.974047	0.934524	0.962847	0.93157	0.912201	0.969359	0.869746
	'ctxall_Isocortex_SSp-m left_intersect_Isocortex_layers_Layer6 left'	0.858331	0.761588	0.843491	0.741804	0.815466	0.848913	0.835104	0.842022	0.799839	0.673589	0.610355	0.828905	0.65925	0.739594	0.613074	0.783586	0.746583	0.731932	0.864775	0.798431	0.880551	0.731345	0.801604	0.905848	0.825504	0.833348	0.832644	0.809782	0.776848	0.864762	0.659077	0.727636	0.725442	0.8379	0.767391	0.816088	0.937784	0.946279	0.926115	0.949388	0.952488	0.966366	0.929721	0.951688	0.928109	0.901861	0.961698	0.870714
	'ctxall_Isocortex_SSp-m right_intersect_Isocortex_layers_Layer1 right'	0.814423	0.934977	0.682601	0.908412	0.881278	0.793602	0.768132	0.854941	0.887486	0.955245	0.72599	0.740931	0.874666	0.89972	0.527931	0.844349	0.710865	0.947406	0.843696	0.900938	0.805231	0.906585	0.903211	0.812079	0.855137	0.847959	0.902814	0.9018	0.815994	0.73943	0.904784	0.916185	0.563284	0.836667	0.721258	0.903962	0.81032	0.699316	0.6478	0.739833	0.74576	0.630877	0.700899	0.660673	0.782975	0.738567	0.728838	0.593049
	'ctxall_Isocortex_SSp-m right_intersect_Isocortex_layers_Layer2-3 right'	0.810549	0.891394	0.655725	0.892091	0.880992	0.786245	0.71925	0.845596	0.842497	0.892546	0.671749	0.711642	0.85275	0.858203	0.506952	0.801238	0.680629	0.894106	0.844865	0.883281	0.77662	0.941531	0.936746	0.825089	0.815667	0.832489	0.863499	0.860003	0.774803	0.713462	0.911686	0.907013	0.551613	0.79893	0.693505	0.855512	0.796485	0.690501	0.628867	0.757179	0.748425	0.635597	0.664102	0.664143	0.745813	0.707039	0.717072	0.56866
	'ctxall_Isocortex_SSp-m right_intersect_Isocortex_layers_Layer4 right'	0.83536	0.82861	0.734974	0.817429	0.862986	0.831247	0.777385	0.865836	0.823563	0.760127	0.599326	0.75331	0.727678	0.784555	0.521747	0.77489	0.692737	0.802639	0.86665	0.856713	0.841093	0.844646	0.908649	0.894349	0.819316	0.853719	0.865667	0.843427	0.767787	0.786636	0.76392	0.802322	0.607847	0.816715	0.712516	0.843964	0.907609	0.857619	0.814958	0.911519	0.908064	0.859847	0.831626	0.866827	0.873831	0.825662	0.891257	0.728927
	'ctxall_Isocortex_SSp-m right_intersect_Isocortex_layers_Layer5 right'	0.870052	0.814246	0.805932	0.793801	0.855608	0.854818	0.823109	0.865319	0.830616	0.746416	0.615848	0.817663	0.707237	0.782834	0.57456	0.801301	0.727935	0.79527	0.886796	0.840185	0.87941	0.797019	0.869554	0.919633	0.843382	0.851131	0.871718	0.847427	0.784358	0.84039	0.721896	0.7807	0.673604	0.851304	0.746959	0.855007	0.9472	0.915055	0.878544	0.945998	0.944939	0.923488	0.899667	0.918459	0.925615	0.879575	0.944626	0.804234
	'ctxall_Isocortex_SSp-m right_intersect_Isocortex_layers_Layer6 right'	0.808466	0.716393	0.777365	0.685706	0.764467	0.778899	0.760629	0.78642	0.742965	0.648373	0.536864	0.785561	0.603224	0.684457	0.523084	0.732755	0.667123	0.697206	0.814623	0.747859	0.830058	0.690167	0.771365	0.852288	0.780181	0.774791	0.798102	0.762495	0.706494	0.796471	0.61313	0.681123	0.632269	0.789743	0.692843	0.777885	0.896889	0.881337	0.856409	0.89325	0.898635	0.912317	0.867238	0.895746	0.882442	0.831124	0.90995	0.784005
	'ctxall_Isocortex_SSp-n left_intersect_Isocortex_layers_Layer1 left'	0.967989	0.940917	0.858745	0.951992	0.979257	0.947944	0.901364	0.958263	0.949073	0.886277	0.794811	0.873492	0.897591	0.936833	0.703556	0.918725	0.853965	0.925516	0.976514	0.956581	0.925587	0.954866	0.971131	0.974511	0.926902	0.943056	0.942252	0.945077	0.908876	0.901111	0.911343	0.94485	0.771361	0.927261	0.85709	0.93561	0.946478	0.895396	0.843395	0.936294	0.926976	0.844382	0.865748	0.862244	0.911471	0.900896	0.902976	0.80007
	'ctxall_Isocortex_SSp-n left_intersect_Isocortex_layers_Layer2-3 left'	0.923804	0.910973	0.806641	0.931993	0.951171	0.916455	0.845255	0.932906	0.906679	0.855054	0.753242	0.825291	0.879948	0.902656	0.6686	0.873746	0.815328	0.890794	0.940883	0.92971	0.87931	0.960116	0.964626	0.950036	0.883176	0.914904	0.900458	0.905852	0.865795	0.852141	0.909556	0.929241	0.733713	0.880475	0.816615	0.891856	0.906635	0.851897	0.794246	0.909915	0.892627	0.808652	0.808621	0.828544	0.857623	0.850279	0.860582	0.749101
	'ctxall_Isocortex_SSp-n left_intersect_Isocortex_layers_Layer4 left'	0.891876	0.824672	0.834999	0.826526	0.881909	0.900071	0.852579	0.896034	0.849133	0.734004	0.663471	0.826464	0.74664	0.80723	0.647621	0.817643	0.782761	0.791251	0.906062	0.860991	0.889437	0.832167	0.885516	0.949704	0.849216	0.88164	0.86346	0.854928	0.820437	0.871471	0.758042	0.807533	0.745886	0.858083	0.792316	0.848246	0.946264	0.940286	0.905158	0.975897	0.965017	0.944667	0.906752	0.943924	0.918304	0.904724	0.955015	0.848321
	'ctxall_Isocortex_SSp-n left_intersect_Isocortex_layers_Layer5 left'	0.867514	0.77344	0.861893	0.768436	0.827941	0.891169	0.865566	0.860171	0.816228	0.675175	0.657581	0.837095	0.695344	0.767019	0.697282	0.798009	0.797164	0.741582	0.868334	0.805343	0.877982	0.743477	0.798289	0.928748	0.825814	0.843021	0.81731	0.816702	0.804194	0.884739	0.680916	0.743483	0.800081	0.84389	0.795019	0.810478	0.934127	0.961675	0.941537	0.967127	0.960299	0.973612	0.940374	0.965572	0.922061	0.927173	0.965923	0.908323
	'ctxall_Isocortex_SSp-n left_intersect_Isocortex_layers_Layer6 left'	0.850008	0.749891	0.881561	0.729019	0.794794	0.865287	0.860525	0.845458	0.795079	0.649626	0.64998	0.85658	0.665177	0.737294	0.691694	0.797243	0.799705	0.715486	0.843095	0.782478	0.886235	0.70101	0.75544	0.902248	0.829876	0.835663	0.808116	0.801184	0.796883	0.894126	0.645376	0.714354	0.800264	0.844462	0.809931	0.801026	0.921733	0.95843	0.95312	0.935949	0.942204	0.97412	0.943083	0.967054	0.919666	0.924118	0.960779	0.926097
	'ctxall_Isocortex_SSp-n right_intersect_Isocortex_layers_Layer1 right'	0.86164	0.942729	0.727771	0.909407	0.90585	0.825473	0.794894	0.882715	0.903195	0.960267	0.729373	0.796174	0.876296	0.908452	0.551084	0.876566	0.739565	0.961538	0.879499	0.914384	0.845941	0.913668	0.926632	0.854751	0.890348	0.869252	0.929421	0.922355	0.83267	0.781055	0.901752	0.924839	0.596321	0.874281	0.748282	0.928923	0.855131	0.743423	0.69045	0.781128	0.788074	0.680311	0.741487	0.710935	0.824424	0.775623	0.77388	0.631553
	'ctxall_Isocortex_SSp-n right_intersect_Isocortex_layers_Layer2-3 right'	0.825914	0.904859	0.68823	0.894825	0.883424	0.796712	0.742459	0.859095	0.856447	0.910633	0.694697	0.750304	0.864709	0.871614	0.530582	0.829267	0.705846	0.910926	0.854341	0.889457	0.803453	0.934189	0.928543	0.835781	0.843895	0.845952	0.881191	0.877675	0.793889	0.739664	0.913849	0.915101	0.574929	0.828184	0.720636	0.878057	0.813399	0.706952	0.647715	0.763375	0.758742	0.650172	0.685555	0.678981	0.767306	0.726255	0.735441	0.59052
	'ctxall_Isocortex_SSp-n right_intersect_Isocortex_layers_Layer4 right'	0.851765	0.825838	0.776657	0.803717	0.855764	0.843629	0.806639	0.870199	0.829987	0.757279	0.609828	0.794671	0.717942	0.785219	0.550564	0.794575	0.716205	0.803445	0.874773	0.849639	0.868843	0.814244	0.883417	0.907766	0.841013	0.857061	0.875391	0.85211	0.780733	0.820461	0.740301	0.790921	0.643559	0.843645	0.735727	0.858082	0.933957	0.892567	0.855587	0.929209	0.930612	0.898524	0.875623	0.900302	0.909461	0.859884	0.926542	0.774632
	'ctxall_Isocortex_SSp-n right_intersect_Isocortex_layers_Layer5 right'	0.878614	0.808946	0.833356	0.786254	0.849883	0.857657	0.839806	0.864354	0.832363	0.740737	0.628052	0.842846	0.705611	0.782682	0.59934	0.811899	0.746288	0.79184	0.890519	0.832608	0.894034	0.781379	0.852004	0.921021	0.854372	0.849968	0.871351	0.848116	0.792267	0.860464	0.712191	0.774838	0.699645	0.865	0.76328	0.85861	0.952441	0.927278	0.893248	0.947788	0.948788	0.933602	0.91601	0.926405	0.936266	0.892672	0.955026	0.827401
	'ctxall_Isocortex_SSp-n right_intersect_Isocortex_layers_Layer6 right'	0.821907	0.73348	0.786497	0.69966	0.775436	0.78941	0.768978	0.79608	0.756775	0.675408	0.552929	0.807211	0.623292	0.703237	0.539708	0.751532	0.683841	0.72365	0.825054	0.755862	0.838099	0.701356	0.778839	0.862521	0.796758	0.777926	0.808277	0.77621	0.715444	0.804419	0.629205	0.698278	0.643805	0.806187	0.699825	0.793299	0.903583	0.876167	0.844652	0.888894	0.893871	0.898147	0.863819	0.887124	0.884725	0.833828	0.904105	0.778001
	'ctxall_Isocortex_SSp-ul left_intersect_Isocortex_layers_Layer1 left'	0.898357	0.941371	0.755088	0.931414	0.945667	0.880392	0.837934	0.914708	0.92657	0.914715	0.7116	0.78667	0.853349	0.91095	0.569786	0.863028	0.752801	0.934955	0.92563	0.940535	0.870827	0.934407	0.970591	0.914092	0.885033	0.901719	0.943243	0.931807	0.849797	0.815417	0.883894	0.917495	0.633991	0.877161	0.757969	0.929315	0.918756	0.832188	0.778863	0.886639	0.885619	0.787931	0.822033	0.805142	0.888381	0.842468	0.860634	0.70773
	'ctxall_Isocortex_SSp-ul left_intersect_Isocortex_layers_Layer2-3 left'	0.79073	0.866411	0.618981	0.872282	0.869265	0.766924	0.697726	0.818364	0.824931	0.866152	0.614543	0.663115	0.80007	0.829856	0.458499	0.75575	0.631474	0.865882	0.834127	0.864966	0.748522	0.921942	0.938763	0.812081	0.776632	0.805133	0.849798	0.836018	0.738259	0.681397	0.866814	0.871445	0.509984	0.76222	0.641469	0.832203	0.797816	0.689799	0.625827	0.771262	0.759311	0.646508	0.665902	0.665829	0.74787	0.696645	0.721285	0.553898
	'ctxall_Isocortex_SSp-ul left_intersect_Isocortex_layers_Layer4 left'	0.801097	0.791125	0.6862	0.785817	0.835381	0.800726	0.744916	0.826551	0.791661	0.719029	0.54894	0.68998	0.674593	0.746249	0.472867	0.722504	0.638218	0.758562	0.837507	0.827938	0.79681	0.810524	0.887342	0.863966	0.767939	0.818147	0.835359	0.806902	0.727435	0.743011	0.716395	0.759192	0.563045	0.767945	0.660909	0.805148	0.88797	0.843476	0.803204	0.906381	0.900963	0.857488	0.819451	0.85285	0.8582	0.803249	0.878	0.706489
	'ctxall_Isocortex_SSp-ul left_intersect_Isocortex_layers_Layer5 left'	0.812287	0.747247	0.726216	0.736239	0.804055	0.802825	0.758037	0.800792	0.768695	0.678017	0.531366	0.72628	0.628439	0.716009	0.501985	0.715972	0.646657	0.724759	0.834125	0.779715	0.803248	0.744663	0.831574	0.872891	0.759064	0.782818	0.807928	0.777692	0.707234	0.765076	0.650709	0.710836	0.603802	0.769281	0.657343	0.782584	0.906843	0.879482	0.840409	0.931328	0.922936	0.910781	0.860415	0.891044	0.882326	0.829112	0.911835	0.753874
	'ctxall_Isocortex_SSp-ul left_intersect_Isocortex_layers_Layer6 left'	0.789378	0.69848	0.741806	0.675906	0.755908	0.774829	0.747579	0.770128	0.730531	0.622928	0.507319	0.735894	0.5766	0.667313	0.499783	0.696875	0.639494	0.67391	0.802562	0.735561	0.801027	0.677272	0.767239	0.846397	0.745205	0.757226	0.778553	0.743137	0.685037	0.770998	0.588987	0.658323	0.611628	0.756379	0.657048	0.75306	0.894757	0.887593	0.862276	0.912284	0.912895	0.931681	0.872729	0.906562	0.880348	0.829929	0.915537	0.782309
	'ctxall_Isocortex_SSp-ul right_intersect_Isocortex_layers_Layer1 right'	0.825731	0.928665	0.681359	0.908081	0.886912	0.793985	0.765755	0.84568	0.886323	0.95897	0.716571	0.740224	0.869296	0.900969	0.524755	0.840355	0.700192	0.948726	0.85486	0.89594	0.801213	0.908198	0.910547	0.817134	0.848843	0.835992	0.901853	0.898383	0.808238	0.736807	0.901288	0.915652	0.562197	0.834678	0.709077	0.901991	0.814938	0.699607	0.64308	0.746932	0.748352	0.630824	0.700996	0.656939	0.7852	0.736746	0.729636	0.587558
	'ctxall_Isocortex_SSp-ul right_intersect_Isocortex_layers_Layer2-3 right'	0.745276	0.842581	0.578797	0.829928	0.816234	0.696795	0.646568	0.76429	0.785823	0.885406	0.599305	0.647236	0.788375	0.804576	0.418638	0.740951	0.591316	0.864993	0.781349	0.819426	0.709666	0.878643	0.883527	0.740405	0.757676	0.751953	0.822763	0.806773	0.699411	0.633714	0.85349	0.851161	0.457296	0.73888	0.605249	0.813949	0.73179	0.606089	0.544421	0.673025	0.668432	0.551425	0.593099	0.575527	0.686616	0.62662	0.641037	0.480602
	'ctxall_Isocortex_SSp-ul right_intersect_Isocortex_layers_Layer4 right'	0.846883	0.856893	0.723696	0.846184	0.88599	0.834784	0.78541	0.872648	0.849143	0.800438	0.612374	0.745604	0.751039	0.812431	0.512592	0.786521	0.691583	0.837622	0.883245	0.879289	0.843175	0.868359	0.933002	0.893593	0.830928	0.860754	0.889451	0.865901	0.780201	0.782916	0.790054	0.828008	0.592881	0.82603	0.707126	0.867489	0.911779	0.845978	0.797695	0.90449	0.902698	0.834855	0.826815	0.843863	0.879014	0.823795	0.880274	0.710116
	'ctxall_Isocortex_SSp-ul right_intersect_Isocortex_layers_Layer5 right'	0.883292	0.839901	0.786952	0.821348	0.880335	0.859099	0.822073	0.871347	0.851849	0.785253	0.619778	0.805003	0.726892	0.808105	0.55495	0.809239	0.717065	0.826939	0.905072	0.862464	0.875779	0.828108	0.902892	0.923932	0.848914	0.856592	0.89399	0.866042	0.790235	0.829458	0.749571	0.807755	0.650495	0.854468	0.734116	0.874003	0.952168	0.900215	0.85517	0.944433	0.941106	0.899298	0.886963	0.894509	0.926915	0.87203	0.9326	0.774814
	'ctxall_Isocortex_SSp-ul right_intersect_Isocortex_layers_Layer6 right'	0.658116	0.582966	0.601587	0.545767	0.62147	0.610064	0.597191	0.623182	0.600577	0.550645	0.374839	0.624997	0.454555	0.544711	0.348561	0.574146	0.481211	0.579401	0.67212	0.601258	0.672974	0.558507	0.657815	0.697418	0.626011	0.607703	0.674979	0.62191	0.535482	0.618732	0.474904	0.53966	0.440715	0.63534	0.500325	0.648715	0.771926	0.726173	0.694707	0.762285	0.76584	0.780063	0.727964	0.747325	0.759517	0.668123	0.77836	0.601668
	'ctxall_Cortex_layers_Layer1 left_intersect_Cortex_AUDd left'	0.908481	0.850236	0.873776	0.842514	0.858062	0.8491	0.852956	0.843124	0.866817	0.84977	0.840732	0.920696	0.86504	0.882992	0.773714	0.916945	0.855263	0.87333	0.883536	0.831443	0.870122	0.816544	0.799055	0.857844	0.891904	0.827394	0.846912	0.863081	0.862099	0.871208	0.835891	0.873704	0.805645	0.899433	0.854037	0.867769	0.82159	0.766345	0.719211	0.766569	0.760997	0.685578	0.756989	0.708082	0.800496	0.806698	0.76574	0.726638
	'ctxall_Cortex_layers_Layer2-3 left_intersect_Cortex_AUDd left'	0.847133	0.846705	0.777051	0.845494	0.833796	0.785702	0.773599	0.809206	0.832887	0.86999	0.822343	0.84038	0.889005	0.871164	0.693182	0.878747	0.794279	0.873015	0.835744	0.820312	0.805153	0.844368	0.798704	0.794344	0.852436	0.797634	0.81791	0.837525	0.823253	0.78798	0.883185	0.891662	0.707992	0.849132	0.80266	0.839591	0.745451	0.666876	0.613918	0.682007	0.675791	0.579078	0.65052	0.608702	0.713142	0.712867	0.669892	0.612755
	'ctxall_Cortex_layers_Layer4 left_intersect_Cortex_AUDd left'	0.956739	0.890809	0.949166	0.879023	0.911511	0.949074	0.946459	0.930865	0.922098	0.827636	0.853071	0.955159	0.863874	0.905755	0.834035	0.947978	0.926187	0.880109	0.941039	0.89933	0.953029	0.837214	0.845853	0.955931	0.946196	0.922379	0.906875	0.924422	0.934342	0.968025	0.830502	0.885884	0.901381	0.958087	0.933196	0.918221	0.934821	0.922592	0.893448	0.903515	0.904599	0.860328	0.911022	0.880732	0.923361	0.945693	0.913396	0.896221
	'ctxall_Cortex_layers_Layer5 left_intersect_Cortex_AUDd left'	0.889875	0.782901	0.953716	0.773734	0.812856	0.890544	0.918112	0.847363	0.836839	0.707648	0.799934	0.931852	0.758164	0.809709	0.865612	0.874028	0.898687	0.768636	0.865165	0.792585	0.903134	0.714222	0.72722	0.893224	0.871472	0.83689	0.809531	0.829654	0.865951	0.942459	0.706056	0.769557	0.93251	0.894945	0.895515	0.827024	0.880481	0.908825	0.8936	0.86808	0.868109	0.861121	0.905619	0.867432	0.884313	0.921919	0.892181	0.924596
	'ctxall_Cortex_layers_Layer6 left_intersect_Cortex_AUDd left'	0.899022	0.779171	0.955403	0.757771	0.813736	0.868739	0.903729	0.844054	0.830768	0.711876	0.75354	0.945365	0.731631	0.792627	0.789135	0.871492	0.861138	0.768528	0.876794	0.793684	0.922058	0.712313	0.742754	0.893149	0.883723	0.837551	0.832619	0.83379	0.848429	0.941286	0.692458	0.761949	0.873874	0.904732	0.877459	0.842821	0.902421	0.917669	0.901693	0.876935	0.883135	0.881016	0.917591	0.881798	0.907733	0.916864	0.912508	0.910397
	'ctxall_Cortex_layers_Layer1 right_intersect_Cortex_AUDd right'	0.910937	0.882122	0.906128	0.866267	0.865512	0.865	0.89283	0.866807	0.896281	0.878529	0.8899	0.949109	0.894875	0.911871	0.814084	0.947468	0.89544	0.901587	0.888725	0.85184	0.899288	0.820351	0.795489	0.864528	0.924417	0.853757	0.869988	0.892626	0.897677	0.899193	0.853107	0.89143	0.834595	0.931656	0.89245	0.898904	0.837344	0.785296	0.743795	0.773301	0.774284	0.698416	0.786957	0.722425	0.826306	0.834467	0.786421	0.758176
	'ctxall_Cortex_layers_Layer2-3 right_intersect_Cortex_AUDd right'	0.774334	0.823902	0.72847	0.814784	0.776086	0.719949	0.729372	0.758568	0.796309	0.866758	0.829872	0.796601	0.880634	0.846123	0.658561	0.849877	0.755628	0.852125	0.770602	0.781921	0.758727	0.805631	0.739089	0.718874	0.818116	0.757222	0.780093	0.803957	0.795378	0.734349	0.872722	0.86821	0.654141	0.809238	0.776156	0.808889	0.675366	0.592584	0.545902	0.600241	0.598317	0.500245	0.586648	0.530874	0.651373	0.650101	0.599167	0.550249
	'ctxall_Cortex_layers_Layer4 right_intersect_Cortex_AUDd right'	0.947094	0.946495	0.915032	0.934814	0.936334	0.934411	0.934295	0.948709	0.951484	0.901028	0.903916	0.938395	0.93614	0.953337	0.805872	0.974324	0.924059	0.937585	0.945734	0.942821	0.949305	0.901254	0.882487	0.936302	0.969874	0.94794	0.937474	0.959222	0.960361	0.942994	0.916823	0.951668	0.852098	0.970732	0.944975	0.953509	0.907244	0.86412	0.826567	0.855195	0.858796	0.780067	0.853623	0.808897	0.890971	0.905089	0.860462	0.823469
	'ctxall_Cortex_layers_Layer5 right_intersect_Cortex_AUDd right'	0.902437	0.838096	0.975015	0.816448	0.840446	0.903754	0.951517	0.880609	0.88202	0.769122	0.866485	0.962554	0.813206	0.858097	0.876598	0.924884	0.932152	0.825028	0.881788	0.836935	0.938282	0.745529	0.748838	0.896196	0.920219	0.879076	0.855953	0.878746	0.916284	0.965627	0.755194	0.815761	0.928411	0.936938	0.942951	0.878559	0.890058	0.90385	0.893305	0.851699	0.861714	0.838235	0.914004	0.854442	0.902441	0.935871	0.891346	0.922994
	'ctxall_Cortex_layers_Layer6 right_intersect_Cortex_AUDd right'	0.773569	0.683945	0.933988	0.666705	0.686384	0.773968	0.853337	0.747172	0.737153	0.610239	0.805379	0.899004	0.689828	0.715389	0.890227	0.814499	0.874099	0.663743	0.739626	0.684599	0.832805	0.595827	0.584006	0.756983	0.802153	0.751544	0.703674	0.731282	0.80811	0.88479	0.619367	0.672444	0.922029	0.823276	0.890601	0.732954	0.74518	0.793896	0.802126	0.716897	0.728347	0.733907	0.803108	0.745333	0.768211	0.822206	0.771978	0.870591
	'ctxall_Cortex_layers_Layer1 left_intersect_Cortex_AUDp left'	0.885247	0.901694	0.819398	0.893528	0.875476	0.841676	0.835683	0.855001	0.891525	0.924514	0.865738	0.880108	0.924228	0.926649	0.736274	0.923995	0.840457	0.929501	0.87551	0.864521	0.849384	0.870692	0.831438	0.843134	0.89546	0.839865	0.86638	0.889675	0.871807	0.833576	0.906714	0.926686	0.751292	0.893769	0.836081	0.890512	0.801874	0.721375	0.668408	0.736138	0.730577	0.632136	0.714661	0.660784	0.774976	0.775447	0.727401	0.667324
	'ctxall_Cortex_layers_Layer2-3 left_intersect_Cortex_AUDp left'	0.871547	0.89832	0.771116	0.885752	0.875773	0.813451	0.792195	0.846392	0.87379	0.931258	0.798778	0.844218	0.903319	0.905535	0.649174	0.896518	0.78368	0.929343	0.873632	0.868073	0.834715	0.890122	0.862205	0.834655	0.884757	0.832589	0.876069	0.886191	0.839189	0.799439	0.912401	0.92813	0.678406	0.878022	0.79155	0.891923	0.801516	0.702492	0.643659	0.729973	0.725025	0.619717	0.690662	0.64884	0.765341	0.745736	0.715981	0.623274
	'ctxall_Cortex_layers_Layer4 left_intersect_Cortex_AUDp left'	0.959986	0.893986	0.910472	0.872259	0.924325	0.939452	0.929012	0.933737	0.920961	0.829258	0.770656	0.921845	0.818795	0.885551	0.727241	0.91882	0.863295	0.884733	0.95675	0.911484	0.955331	0.839816	0.883696	0.970876	0.94157	0.922458	0.934589	0.932351	0.902945	0.945099	0.804182	0.869181	0.816097	0.952424	0.877425	0.934334	0.978923	0.951994	0.918235	0.944737	0.951447	0.907981	0.944675	0.919719	0.966734	0.95597	0.954391	0.884708
	'ctxall_Cortex_layers_Layer5 left_intersect_Cortex_AUDp left'	0.889775	0.806862	0.827793	0.779362	0.839713	0.840003	0.825311	0.831973	0.830028	0.782577	0.64186	0.867446	0.718513	0.798255	0.614233	0.827742	0.743606	0.822998	0.887649	0.806425	0.872204	0.765262	0.826725	0.90057	0.853474	0.804777	0.859328	0.840204	0.776586	0.844045	0.713525	0.781323	0.700462	0.867981	0.740779	0.85829	0.92452	0.868485	0.818474	0.890912	0.886954	0.850101	0.866455	0.847169	0.902711	0.856563	0.893743	0.770822
	'ctxall_Cortex_layers_Layer6 left_intersect_Cortex_AUDp left'	0.89217	0.790837	0.845744	0.758119	0.82778	0.820827	0.826098	0.817125	0.820903	0.768668	0.638959	0.883217	0.700139	0.7831	0.604474	0.830257	0.734958	0.807076	0.89021	0.797127	0.885718	0.744844	0.810101	0.885921	0.860464	0.800242	0.864396	0.83597	0.776912	0.855557	0.696178	0.768749	0.697419	0.875444	0.75076	0.860971	0.921698	0.86778	0.82205	0.877386	0.877942	0.845453	0.871308	0.838656	0.908127	0.85484	0.893318	0.775695
	'ctxall_Cortex_layers_Layer1 right_intersect_Cortex_AUDp right'	0.869405	0.834876	0.872339	0.819452	0.817172	0.817085	0.845465	0.816201	0.84768	0.844632	0.856924	0.923988	0.857515	0.869442	0.793308	0.909198	0.857686	0.862838	0.845367	0.799863	0.855271	0.777304	0.748111	0.81969	0.882764	0.800499	0.821523	0.844583	0.849765	0.856947	0.814438	0.85103	0.806145	0.891309	0.851194	0.853866	0.789905	0.734611	0.690727	0.724158	0.722457	0.649034	0.736037	0.671948	0.776144	0.783823	0.735819	0.710456
	'ctxall_Cortex_layers_Layer2-3 right_intersect_Cortex_AUDp right'	0.775775	0.798959	0.745125	0.786547	0.75725	0.707709	0.730291	0.73841	0.781709	0.848296	0.814645	0.816762	0.851901	0.827888	0.66749	0.844844	0.750945	0.835261	0.76783	0.754972	0.761387	0.771433	0.714096	0.712393	0.814647	0.734368	0.768829	0.789082	0.780572	0.740291	0.835802	0.841412	0.664495	0.811374	0.768203	0.80084	0.675976	0.594432	0.546616	0.598437	0.59582	0.503029	0.592958	0.529603	0.655281	0.64984	0.602489	0.555473
	'ctxall_Cortex_layers_Layer4 right_intersect_Cortex_AUDp right'	0.942136	0.903314	0.964899	0.879596	0.899542	0.93536	0.962396	0.932486	0.931011	0.840958	0.889245	0.972687	0.876573	0.913431	0.847772	0.966411	0.945907	0.891622	0.929509	0.903015	0.968643	0.82434	0.824201	0.93459	0.9681	0.931755	0.917168	0.937187	0.954498	0.979182	0.834622	0.889277	0.904042	0.976158	0.961451	0.935602	0.923997	0.910391	0.888402	0.873836	0.884578	0.836595	0.911526	0.860775	0.923964	0.946158	0.902524	0.899321
	'ctxall_Cortex_layers_Layer5 right_intersect_Cortex_AUDp right'	0.902415	0.822393	0.977226	0.799383	0.830554	0.889232	0.941677	0.868889	0.868423	0.757446	0.833552	0.967738	0.790301	0.840887	0.852728	0.913328	0.911858	0.811665	0.883341	0.823232	0.940945	0.735576	0.746165	0.894735	0.916538	0.866321	0.854015	0.869255	0.897591	0.963519	0.73842	0.802106	0.914311	0.935918	0.925837	0.87519	0.897393	0.908759	0.895055	0.859835	0.868681	0.850292	0.918972	0.859878	0.909393	0.930885	0.901548	0.919476
	'ctxall_Cortex_layers_Layer6 right_intersect_Cortex_AUDp right'	0.861776	0.771788	0.970489	0.743001	0.778506	0.830234	0.90146	0.819906	0.819977	0.713126	0.809342	0.96397	0.747092	0.789788	0.826236	0.884524	0.882221	0.764079	0.837228	0.770613	0.914772	0.684024	0.69189	0.837241	0.885942	0.821937	0.810949	0.819916	0.856846	0.934417	0.692421	0.753506	0.880902	0.902299	0.906547	0.833365	0.843669	0.85785	0.850271	0.79815	0.811329	0.800144	0.871493	0.81005	0.861325	0.879136	0.852516	0.881261
	'ctxall_Cortex_layers_Layer1 left_intersect_Cortex_AUDv left'	0.837359	0.87412	0.763514	0.846931	0.828236	0.772593	0.781454	0.800066	0.852963	0.93356	0.806277	0.844595	0.87716	0.888447	0.646633	0.887881	0.767505	0.921649	0.830911	0.822324	0.809636	0.822691	0.793229	0.783436	0.865771	0.785624	0.847452	0.859549	0.816356	0.77571	0.863646	0.887713	0.660802	0.861456	0.76994	0.873512	0.763014	0.661558	0.607882	0.674359	0.674886	0.573491	0.66777	0.600256	0.740561	0.718039	0.676925	0.597359
	'ctxall_Cortex_layers_Layer2-3 left_intersect_Cortex_AUDv left'	0.854233	0.881971	0.749524	0.849956	0.849751	0.768188	0.770705	0.811456	0.85675	0.940751	0.751339	0.8345	0.857859	0.879632	0.581852	0.879909	0.731588	0.928121	0.857278	0.844043	0.826569	0.847145	0.84074	0.799558	0.877913	0.801009	0.882883	0.876619	0.807234	0.774594	0.86784	0.894921	0.616511	0.871466	0.750184	0.897604	0.794624	0.680411	0.623052	0.701683	0.704507	0.598861	0.684247	0.6233	0.768722	0.723154	0.703839	0.591822
	'ctxall_Cortex_layers_Layer4 left_intersect_Cortex_AUDv left'	0.959025	0.891017	0.92848	0.863572	0.909639	0.920081	0.933875	0.911493	0.921862	0.850911	0.787947	0.949545	0.8224	0.892904	0.740498	0.932182	0.864098	0.896398	0.951287	0.892112	0.957633	0.821277	0.859278	0.949706	0.946527	0.89981	0.932359	0.928742	0.900033	0.94627	0.798276	0.866336	0.818745	0.959961	0.87519	0.939301	0.964457	0.926606	0.890147	0.915779	0.921685	0.874095	0.933011	0.88307	0.959171	0.940809	0.935103	0.866695
	'ctxall_Cortex_layers_Layer5 left_intersect_Cortex_AUDv left'	0.937696	0.86799	0.881568	0.835802	0.88951	0.880598	0.885657	0.880692	0.891905	0.845313	0.722276	0.921259	0.786594	0.862388	0.665472	0.896922	0.804083	0.884354	0.934764	0.865398	0.929805	0.810192	0.862279	0.928612	0.919516	0.863115	0.919924	0.904117	0.849273	0.901578	0.775413	0.843138	0.747066	0.931175	0.812098	0.922527	0.953039	0.894134	0.848497	0.901017	0.904267	0.852754	0.90022	0.858021	0.940612	0.899115	0.91566	0.807866
	'ctxall_Cortex_layers_Layer6 left_intersect_Cortex_AUDv left'	0.823571	0.720995	0.792874	0.677099	0.74415	0.736363	0.755524	0.734827	0.747883	0.724993	0.574768	0.849808	0.630965	0.715037	0.545264	0.773469	0.665212	0.752214	0.813482	0.712181	0.822153	0.662239	0.727669	0.805397	0.800615	0.714253	0.799286	0.76567	0.698872	0.787182	0.622354	0.695694	0.629885	0.817355	0.676788	0.800805	0.852406	0.787093	0.742392	0.79287	0.795198	0.769414	0.801945	0.759283	0.843757	0.77699	0.821859	0.698939
	'ctxall_Cortex_layers_Layer1 right_intersect_Cortex_AUDv right'	0.848985	0.809665	0.872209	0.78893	0.787703	0.776045	0.8341	0.78109	0.828074	0.829609	0.862372	0.922572	0.836562	0.848413	0.775393	0.902062	0.835839	0.841521	0.822393	0.773531	0.846672	0.739547	0.711172	0.775593	0.872752	0.775708	0.808076	0.826065	0.839451	0.845517	0.788291	0.825312	0.782551	0.881643	0.847387	0.842418	0.756604	0.702676	0.665254	0.680388	0.683561	0.610823	0.715131	0.632179	0.755372	0.75691	0.705754	0.688353
	'ctxall_Cortex_layers_Layer2-3 right_intersect_Cortex_AUDv right'	0.750274	0.769377	0.746177	0.745671	0.720192	0.667167	0.719812	0.703728	0.757974	0.825089	0.807573	0.817815	0.815415	0.79746	0.644802	0.833585	0.728287	0.808318	0.739005	0.723034	0.754584	0.719077	0.66875	0.670509	0.804666	0.70794	0.75398	0.767788	0.764496	0.729348	0.790933	0.802182	0.639668	0.801758	0.760753	0.788353	0.649572	0.571529	0.53132	0.561722	0.565624	0.47864	0.581701	0.50288	0.642271	0.629608	0.582298	0.542177
	'ctxall_Cortex_layers_Layer4 right_intersect_Cortex_AUDv right'	0.944486	0.909274	0.946746	0.886359	0.90033	0.905926	0.944174	0.911111	0.932047	0.876962	0.901082	0.971027	0.895714	0.926973	0.822933	0.97418	0.923523	0.913759	0.931178	0.899489	0.956984	0.833597	0.826754	0.907862	0.970097	0.911619	0.92252	0.939472	0.947627	0.957841	0.856925	0.906887	0.86731	0.97755	0.944022	0.944731	0.898107	0.860752	0.829165	0.831417	0.840858	0.772768	0.867034	0.797402	0.897031	0.905348	0.857397	0.837972
	'ctxall_Cortex_layers_Layer5 right_intersect_Cortex_AUDv right'	0.915982	0.850631	0.980843	0.824738	0.849665	0.887813	0.952333	0.880226	0.891959	0.796102	0.866995	0.979767	0.823767	0.868909	0.84657	0.939474	0.920257	0.844689	0.898157	0.846382	0.955692	0.758653	0.764138	0.89053	0.941453	0.8821	0.880221	0.894611	0.920171	0.968904	0.771956	0.831972	0.898878	0.957347	0.942013	0.903749	0.895421	0.892334	0.87605	0.842978	0.855607	0.820122	0.907774	0.834238	0.910137	0.924178	0.887884	0.897021
	'ctxall_Cortex_layers_Layer6 right_intersect_Cortex_AUDv right'	0.833613	0.737227	0.947801	0.697476	0.73982	0.79278	0.874736	0.780683	0.78731	0.690165	0.751837	0.950791	0.693018	0.750743	0.774519	0.851122	0.836429	0.739074	0.806585	0.729049	0.892109	0.634386	0.655962	0.808223	0.859283	0.777557	0.788226	0.789459	0.81057	0.905148	0.636826	0.706029	0.834082	0.878354	0.853943	0.811146	0.834092	0.842687	0.836087	0.779469	0.796429	0.795138	0.868876	0.798827	0.857952	0.859937	0.845003	0.860508
	'ctxall_Cortex_layers_Layer1 left_intersect_Cortex_ECT left'	0.881967	0.782851	0.863849	0.763091	0.80307	0.762429	0.822903	0.763096	0.81915	0.806374	0.754324	0.907783	0.762021	0.813271	0.672659	0.866529	0.762672	0.822049	0.863151	0.766778	0.859542	0.728117	0.744435	0.793177	0.86074	0.757845	0.830754	0.817983	0.798711	0.84069	0.735522	0.791218	0.717364	0.875793	0.786371	0.848792	0.804795	0.74183	0.695861	0.73193	0.733618	0.663971	0.758719	0.669636	0.805489	0.770198	0.753942	0.691865
	'ctxall_Cortex_layers_Layer2-3 left_intersect_Cortex_ECT left'	0.906996	0.84678	0.883912	0.807324	0.842039	0.807915	0.863905	0.823382	0.86844	0.865274	0.772313	0.940707	0.799787	0.857119	0.675325	0.911277	0.796658	0.883532	0.894499	0.824377	0.910107	0.767135	0.791454	0.842555	0.920029	0.817	0.895495	0.882574	0.843353	0.87946	0.774647	0.835587	0.728685	0.931179	0.821285	0.914471	0.868225	0.794799	0.751456	0.779187	0.789593	0.719298	0.817862	0.730324	0.870235	0.826054	0.813921	0.734902
	'ctxall_Cortex_layers_Layer5 left_intersect_Cortex_ECT left'	0.875199	0.780064	0.911391	0.737037	0.786274	0.797141	0.861995	0.793745	0.818804	0.768862	0.71973	0.946937	0.716497	0.788996	0.69205	0.867878	0.788721	0.802842	0.857714	0.767208	0.903189	0.689308	0.726601	0.836968	0.883945	0.785746	0.845632	0.830954	0.806822	0.888986	0.681325	0.754908	0.76232	0.903527	0.81085	0.863024	0.875514	0.836577	0.806189	0.803982	0.815221	0.78568	0.863764	0.784622	0.887134	0.850617	0.854193	0.798397
	'ctxall_Cortex_layers_Layer6 left_intersect_Cortex_ECT left'	0.795255	0.685969	0.820857	0.633735	0.69826	0.718675	0.766509	0.709392	0.722865	0.679267	0.582611	0.867401	0.598001	0.684063	0.577468	0.766175	0.678311	0.713266	0.773026	0.673493	0.818707	0.596157	0.65663	0.774019	0.789515	0.692264	0.766169	0.739025	0.693328	0.797972	0.569851	0.647952	0.660202	0.811056	0.691325	0.775527	0.829958	0.79009	0.762891	0.764169	0.775468	0.77254	0.820361	0.761148	0.840863	0.785739	0.819324	0.736151
	'ctxall_Cortex_layers_Layer1 right_intersect_Cortex_ECT right'	0.702108	0.676794	0.75215	0.653375	0.641262	0.60558	0.696626	0.62693	0.690093	0.722409	0.778603	0.803632	0.72164	0.716968	0.653015	0.781126	0.695519	0.714609	0.680929	0.637787	0.718829	0.605658	0.567393	0.604498	0.750765	0.637031	0.682987	0.694338	0.715786	0.708885	0.67655	0.701333	0.641897	0.758252	0.738026	0.721579	0.596931	0.542281	0.512628	0.511334	0.518755	0.449338	0.564487	0.466419	0.607167	0.598436	0.547139	0.539858
	'ctxall_Cortex_layers_Layer2-3 right_intersect_Cortex_ECT right'	0.816346	0.789234	0.859425	0.757774	0.753737	0.735065	0.816664	0.750922	0.804921	0.816892	0.837511	0.911066	0.803257	0.820653	0.734098	0.883637	0.799081	0.822533	0.797887	0.750657	0.838986	0.703477	0.679317	0.740863	0.863938	0.754228	0.801113	0.812242	0.819855	0.828045	0.757368	0.797256	0.744952	0.87436	0.831085	0.838112	0.739758	0.682396	0.648668	0.651354	0.659471	0.589278	0.706475	0.60654	0.748337	0.736878	0.690991	0.669451
	'ctxall_Cortex_layers_Layer1 left_intersect_Cortex_MOp left'	0.773421	0.743299	0.867136	0.754962	0.727557	0.797527	0.845575	0.76205	0.780252	0.68967	0.932018	0.842687	0.815346	0.801733	0.96636	0.841152	0.912452	0.728844	0.742542	0.724862	0.783335	0.67386	0.61597	0.745184	0.792885	0.76158	0.700181	0.756306	0.849682	0.842172	0.733802	0.759377	0.934286	0.807649	0.896707	0.737983	0.689838	0.708791	0.69622	0.664056	0.66244	0.616916	0.706931	0.643635	0.694927	0.770684	0.679792	0.772445
	'ctxall_Cortex_layers_Layer2-3 left_intersect_Cortex_MOp left'	0.823534	0.78727	0.891856	0.792135	0.77406	0.816277	0.858618	0.798139	0.815239	0.748995	0.92823	0.891129	0.851159	0.838101	0.919176	0.885489	0.909418	0.781601	0.798541	0.771636	0.832085	0.731175	0.67722	0.78632	0.846952	0.8004	0.760631	0.805555	0.875401	0.872593	0.788573	0.81483	0.911421	0.859728	0.916582	0.796026	0.736174	0.731897	0.708517	0.695959	0.693758	0.637356	0.726905	0.663638	0.733993	0.788319	0.711366	0.766035
	'ctxall_Cortex_layers_Layer5 left_intersect_Cortex_MOp left'	0.753436	0.655177	0.880119	0.658845	0.677866	0.803724	0.832869	0.739502	0.713493	0.562624	0.761858	0.824051	0.665673	0.694782	0.925586	0.760423	0.866727	0.625018	0.720989	0.665744	0.779423	0.588288	0.577258	0.775652	0.743511	0.731098	0.657166	0.697864	0.779678	0.856233	0.596042	0.647878	0.964733	0.769802	0.844992	0.680746	0.740625	0.814173	0.819904	0.75436	0.751485	0.771592	0.803407	0.780824	0.749301	0.832535	0.778494	0.897394
	'ctxall_Cortex_layers_Layer6 left_intersect_Cortex_MOp left'	0.614344	0.49537	0.78294	0.479008	0.518971	0.644752	0.696755	0.589893	0.555977	0.413836	0.563121	0.727031	0.471697	0.517075	0.748478	0.6099	0.70424	0.471654	0.579399	0.507482	0.669366	0.419533	0.434337	0.63935	0.612966	0.58185	0.530254	0.549357	0.611631	0.737678	0.412456	0.470789	0.814129	0.640397	0.691821	0.547999	0.642521	0.733234	0.758561	0.651993	0.660078	0.730471	0.737326	0.723307	0.665555	0.72538	0.706512	0.829821
	'ctxall_Cortex_layers_Layer1 right_intersect_Cortex_MOp right'	0.777247	0.800099	0.818857	0.804301	0.758493	0.787684	0.82704	0.774312	0.814343	0.779664	0.960853	0.829862	0.879905	0.853523	0.886502	0.870022	0.886969	0.802247	0.755371	0.76427	0.779051	0.72907	0.658796	0.736306	0.81615	0.775059	0.738688	0.79466	0.863923	0.812076	0.808057	0.820789	0.846007	0.819587	0.876004	0.778606	0.680421	0.65989	0.635839	0.63105	0.630971	0.557294	0.663188	0.591186	0.67938	0.73699	0.641651	0.689803
	'ctxall_Cortex_layers_Layer2-3 right_intersect_Cortex_MOp right'	0.830553	0.84326	0.86348	0.839524	0.806312	0.812629	0.855866	0.820428	0.851424	0.824747	0.950844	0.881941	0.903213	0.882397	0.851377	0.913862	0.89255	0.842752	0.817633	0.818655	0.84377	0.783768	0.721124	0.78523	0.878514	0.830058	0.80849	0.849633	0.899522	0.86002	0.854567	0.871301	0.843684	0.881872	0.9167	0.84347	0.741697	0.709098	0.680259	0.680745	0.68329	0.605383	0.709434	0.635777	0.738147	0.775122	0.697099	0.719158
	'ctxall_Cortex_layers_Layer5 right_intersect_Cortex_MOp right'	0.853682	0.785415	0.953826	0.779458	0.7923	0.884546	0.930728	0.84597	0.836452	0.695525	0.879537	0.911415	0.78827	0.817974	0.940013	0.882289	0.943956	0.755485	0.827674	0.793574	0.888641	0.701202	0.686854	0.85466	0.86753	0.849472	0.788612	0.82686	0.901406	0.944612	0.720644	0.77397	0.979744	0.886834	0.94978	0.812917	0.829316	0.875274	0.877015	0.811902	0.819125	0.806516	0.875341	0.824587	0.843597	0.911101	0.845678	0.935161
	'ctxall_Cortex_layers_Layer6 right_intersect_Cortex_MOp right'	0.750355	0.635547	0.896144	0.609746	0.656725	0.767891	0.829193	0.724645	0.698443	0.546279	0.674363	0.846902	0.591552	0.650935	0.79273	0.74803	0.805111	0.608951	0.719793	0.65101	0.812778	0.542686	0.566525	0.767188	0.757329	0.724011	0.68373	0.696675	0.749536	0.865417	0.532922	0.602183	0.873614	0.782744	0.814338	0.698686	0.783531	0.857969	0.879998	0.774791	0.789684	0.84128	0.870421	0.836791	0.812092	0.856395	0.838166	0.927729
	'ctxall_Cortex_layers_Layer2-3 left_intersect_Cortex_MOs left'	0.751788	0.733745	0.804049	0.743645	0.710147	0.746309	0.768255	0.730258	0.74596	0.717035	0.883911	0.820283	0.823679	0.789467	0.870734	0.824502	0.842812	0.735187	0.724657	0.707714	0.744172	0.695812	0.624037	0.715654	0.773906	0.727092	0.688157	0.737794	0.802383	0.782886	0.766317	0.777681	0.844689	0.785003	0.842385	0.72566	0.651638	0.634071	0.604914	0.611746	0.604012	0.543194	0.622389	0.570296	0.639247	0.69247	0.616347	0.660754
	'ctxall_Cortex_layers_Layer5 left_intersect_Cortex_MOs left'	0.795017	0.699269	0.866339	0.704909	0.722655	0.834687	0.828458	0.768356	0.745805	0.627338	0.753641	0.844268	0.709394	0.741427	0.890712	0.78904	0.856869	0.682162	0.762377	0.699547	0.788812	0.650862	0.639594	0.821565	0.76578	0.746238	0.693414	0.731433	0.783703	0.851283	0.651751	0.702026	0.93575	0.791693	0.820953	0.715439	0.775106	0.813422	0.795995	0.78849	0.773392	0.77476	0.794002	0.782757	0.765287	0.831089	0.791032	0.849861
	'ctxall_Cortex_layers_Layer6 left_intersect_Cortex_MOs left'	0.548174	0.430126	0.69123	0.414535	0.455467	0.58262	0.61244	0.51991	0.484551	0.360129	0.46574	0.647774	0.400536	0.449743	0.658133	0.529646	0.611566	0.41255	0.513872	0.438789	0.587133	0.36449	0.385505	0.586266	0.532562	0.503424	0.46345	0.479114	0.523134	0.651016	0.349973	0.405619	0.730244	0.561526	0.586716	0.477952	0.590241	0.674635	0.693989	0.610218	0.6112	0.693145	0.675806	0.678058	0.606101	0.657233	0.654845	0.75296
	'ctxall_Cortex_layers_Layer1 right_intersect_Cortex_MOs right'	0.792675	0.820756	0.813308	0.833538	0.78349	0.816638	0.827369	0.79988	0.827163	0.794667	0.956371	0.82301	0.904369	0.87254	0.8906	0.874984	0.893806	0.81561	0.773348	0.789439	0.78068	0.770233	0.692194	0.766805	0.819768	0.797452	0.750053	0.808862	0.873206	0.815119	0.843691	0.850964	0.858882	0.823491	0.881182	0.785713	0.698406	0.676034	0.647173	0.658583	0.653054	0.577062	0.667661	0.61109	0.686845	0.748378	0.656482	0.696447
	'ctxall_Cortex_layers_Layer2-3 right_intersect_Cortex_MOs right'	0.883076	0.897137	0.862906	0.889556	0.867416	0.871466	0.870464	0.875936	0.894338	0.885935	0.913305	0.904615	0.932445	0.925349	0.821838	0.9406	0.8979	0.905987	0.872046	0.87005	0.87294	0.852863	0.804835	0.859902	0.911829	0.86874	0.860639	0.896939	0.910122	0.878266	0.899641	0.921801	0.83567	0.913283	0.900014	0.888939	0.811665	0.758773	0.716919	0.753439	0.749992	0.666319	0.749605	0.699171	0.790582	0.81648	0.754017	0.734498
	'ctxall_Cortex_layers_Layer5 right_intersect_Cortex_MOs right'	0.884633	0.810706	0.89838	0.813188	0.836703	0.922207	0.89141	0.872281	0.845894	0.734459	0.794782	0.891148	0.798176	0.836379	0.860699	0.866941	0.897689	0.793047	0.865896	0.816356	0.871323	0.77068	0.769838	0.92162	0.855969	0.849283	0.805766	0.837707	0.862236	0.910431	0.757241	0.808763	0.923049	0.874581	0.870959	0.82054	0.878153	0.891227	0.861888	0.883755	0.870394	0.849498	0.866602	0.863877	0.857376	0.90673	0.875333	0.883925
	'ctxall_Cortex_layers_Layer6 right_intersect_Cortex_MOs right'	0.712593	0.589811	0.821672	0.562318	0.618636	0.732438	0.755931	0.683913	0.644731	0.509976	0.576321	0.796238	0.534842	0.598483	0.706836	0.686354	0.733511	0.571791	0.681761	0.60273	0.755252	0.512809	0.548863	0.750274	0.70142	0.667299	0.639061	0.646164	0.671143	0.799764	0.487258	0.556738	0.798986	0.725976	0.720113	0.649089	0.765837	0.827151	0.836314	0.767471	0.775109	0.838662	0.827574	0.829971	0.777194	0.809295	0.815708	0.864126
	'ctxall_Cortex_layers_Layer1 left_intersect_Cortex_PERI left'	0.85673	0.748435	0.86589	0.720043	0.767503	0.733218	0.807015	0.736953	0.788691	0.766794	0.72973	0.90855	0.72126	0.774173	0.655664	0.847117	0.745199	0.78606	0.83518	0.734979	0.852327	0.682668	0.704831	0.765783	0.846237	0.735829	0.808838	0.791213	0.776536	0.833332	0.690394	0.750054	0.703857	0.861296	0.77788	0.826788	0.787287	0.732385	0.693832	0.708924	0.716052	0.658271	0.754813	0.663068	0.795536	0.757933	0.744853	0.69201
	'ctxall_Cortex_layers_Layer2-3 left_intersect_Cortex_PERI left'	0.869915	0.791563	0.889313	0.750459	0.787962	0.76568	0.841047	0.775078	0.822082	0.808774	0.751042	0.939495	0.749009	0.807662	0.6724	0.881003	0.771817	0.826588	0.8536	0.769799	0.887451	0.706605	0.729102	0.800134	0.885481	0.773777	0.849474	0.833927	0.80953	0.862818	0.717417	0.780489	0.725235	0.900898	0.806957	0.870708	0.830009	0.769836	0.733412	0.743218	0.753367	0.698093	0.799134	0.702808	0.841307	0.799176	0.789458	0.727135
	'ctxall_Cortex_layers_Layer1 right_intersect_Cortex_PERI right'	0.78343	0.71763	0.870733	0.693614	0.701959	0.696005	0.800538	0.700294	0.755241	0.726159	0.825518	0.896239	0.741262	0.759785	0.753	0.843107	0.787877	0.741721	0.754831	0.690801	0.811396	0.632743	0.611869	0.692377	0.816942	0.709884	0.740699	0.750508	0.788903	0.817	0.683432	0.726066	0.758327	0.830066	0.824739	0.775522	0.691495	0.662161	0.640532	0.615931	0.625537	0.57143	0.688807	0.585171	0.711869	0.713131	0.662943	0.67738
	'ctxall_Cortex_layers_Layer2-3 right_intersect_Cortex_PERI right'	0.788473	0.752877	0.886249	0.716427	0.716426	0.716371	0.826662	0.731866	0.780598	0.757003	0.835742	0.915027	0.759756	0.781742	0.753378	0.866481	0.805088	0.771879	0.769195	0.721772	0.843939	0.650135	0.630386	0.716358	0.85274	0.745033	0.777585	0.787874	0.81661	0.841382	0.703587	0.749151	0.766087	0.865304	0.851192	0.815178	0.727175	0.694174	0.675467	0.641365	0.656193	0.603474	0.727379	0.617893	0.751386	0.746752	0.699857	0.707882
	'ctxall_Cortex_layers_Layer5 right_intersect_Cortex_PERI right'	0.774003	0.704006	0.922838	0.664443	0.68302	0.733811	0.845801	0.722553	0.751585	0.673762	0.792298	0.926604	0.688742	0.731459	0.799132	0.834394	0.822465	0.711474	0.745503	0.681847	0.844644	0.587263	0.586411	0.730076	0.824869	0.728344	0.738539	0.751182	0.795067	0.865333	0.618791	0.679132	0.826222	0.844342	0.848564	0.773186	0.748065	0.7538	0.751578	0.681731	0.698447	0.684128	0.792436	0.692718	0.78203	0.795516	0.753829	0.798977
	'ctxall_Cortex_layers_Layer2-3 left_intersect_Cortex_RSPd left'	0.73828	0.684971	0.854534	0.693218	0.676414	0.767717	0.800297	0.727349	0.719853	0.627388	0.84785	0.835223	0.749836	0.738467	0.951829	0.794696	0.876079	0.66836	0.706958	0.671936	0.757276	0.630709	0.579523	0.733484	0.755597	0.721331	0.655972	0.707559	0.793076	0.821546	0.677849	0.706806	0.93951	0.775646	0.860187	0.692032	0.67643	0.704316	0.691322	0.662632	0.655045	0.630982	0.692654	0.651903	0.674239	0.749382	0.678546	0.770465
	'ctxall_Cortex_layers_Layer5 left_intersect_Cortex_RSPd left'	0.628819	0.53085	0.768074	0.532995	0.552149	0.694725	0.711522	0.620614	0.585674	0.444814	0.634378	0.712726	0.54104	0.568227	0.852986	0.633661	0.757331	0.503644	0.594851	0.539019	0.655742	0.469789	0.462292	0.667672	0.616688	0.606565	0.531508	0.571383	0.65015	0.739983	0.473991	0.521814	0.890232	0.644272	0.720942	0.553956	0.631726	0.717226	0.729334	0.658021	0.651431	0.695393	0.704499	0.700689	0.638828	0.727625	0.681234	0.815766
	'ctxall_Cortex_layers_Layer6 left_intersect_Cortex_RSPd left'	0.540379	0.429475	0.662844	0.416265	0.451885	0.579316	0.595104	0.511182	0.480303	0.36729	0.466577	0.635119	0.409978	0.454316	0.665722	0.524518	0.609589	0.419227	0.504978	0.430754	0.565186	0.366936	0.383421	0.579088	0.521517	0.487405	0.451248	0.472598	0.512501	0.630079	0.356278	0.409085	0.723847	0.549134	0.564762	0.468758	0.571485	0.640942	0.648873	0.589976	0.585649	0.651001	0.638916	0.643961	0.578694	0.633417	0.622228	0.709227
	'ctxall_Cortex_layers_Layer5 right_intersect_Cortex_RSPd right'	0.871133	0.782822	0.904159	0.780447	0.814366	0.907639	0.88963	0.854292	0.825715	0.69902	0.760786	0.884845	0.753626	0.803874	0.840444	0.845037	0.875184	0.761369	0.854685	0.795349	0.87153	0.733261	0.746081	0.913468	0.842319	0.835919	0.794903	0.820253	0.845005	0.911592	0.712449	0.771145	0.9167	0.865129	0.860011	0.807109	0.885386	0.913288	0.891876	0.895544	0.884995	0.882683	0.894773	0.888799	0.873428	0.91846	0.898143	0.911941
	'ctxall_Cortex_layers_Layer6 right_intersect_Cortex_RSPd right'	0.704061	0.581711	0.777286	0.55321	0.613145	0.715432	0.722097	0.667261	0.630365	0.514121	0.524341	0.76733	0.513665	0.585822	0.637801	0.660507	0.680647	0.570881	0.677304	0.591064	0.731047	0.51301	0.559903	0.749425	0.679425	0.64315	0.634813	0.634297	0.634126	0.761577	0.47646	0.547128	0.735738	0.705397	0.662861	0.640986	0.772172	0.813601	0.809916	0.776682	0.778372	0.839642	0.812819	0.822482	0.775073	0.785813	0.814342	0.815159
	'ctxall_Cortex_layers_Layer1 left_intersect_Cortex_RSPv left'	0.608642	0.51444	0.739008	0.514193	0.520717	0.628676	0.659635	0.56675	0.558865	0.471424	0.641291	0.724341	0.550472	0.565145	0.830141	0.632504	0.717035	0.513081	0.567397	0.499354	0.616513	0.455689	0.433843	0.609493	0.599309	0.546792	0.505976	0.544458	0.610136	0.686828	0.479877	0.520966	0.830395	0.628119	0.676573	0.538695	0.569558	0.608595	0.598773	0.565932	0.555346	0.564792	0.604397	0.571421	0.570903	0.635489	0.586186	0.680397
	'ctxall_Cortex_layers_Layer2-3 left_intersect_Cortex_RSPv left'	0.582695	0.476558	0.742829	0.452711	0.4849	0.600802	0.649017	0.553918	0.525613	0.41631	0.538354	0.722189	0.459924	0.499132	0.715197	0.595009	0.669252	0.466901	0.546046	0.474334	0.63527	0.39878	0.408277	0.602567	0.594832	0.539491	0.506452	0.525985	0.573721	0.694942	0.400986	0.456632	0.76819	0.621664	0.648869	0.530453	0.603982	0.664994	0.676876	0.594252	0.599939	0.654187	0.672421	0.651947	0.620066	0.667607	0.648389	0.744208
	'ctxall_Cortex_layers_Layer5 left_intersect_Cortex_RSPv left'	0.509783	0.413626	0.666985	0.415146	0.434842	0.574763	0.603807	0.500957	0.468531	0.334428	0.522806	0.598019	0.419195	0.446878	0.76459	0.512188	0.642982	0.386942	0.478082	0.423874	0.543949	0.35462	0.351524	0.54724	0.498921	0.491151	0.419702	0.45409	0.533978	0.630239	0.357057	0.400793	0.799119	0.527068	0.611641	0.439663	0.522089	0.621664	0.645704	0.5532	0.549422	0.611523	0.615229	0.609553	0.537135	0.624871	0.583212	0.741361
	'ctxall_Cortex_layers_Layer6 left_intersect_Cortex_RSPv left'	0.506476	0.395074	0.638506	0.382222	0.419167	0.545351	0.565538	0.481279	0.445929	0.330061	0.430906	0.600827	0.371746	0.415668	0.632678	0.487862	0.577169	0.380427	0.473008	0.400945	0.537936	0.335533	0.353124	0.547013	0.489423	0.460914	0.421038	0.43907	0.480692	0.602796	0.322296	0.373774	0.696486	0.516545	0.539653	0.436164	0.54498	0.624565	0.639164	0.567382	0.565761	0.64306	0.621617	0.631197	0.555139	0.609162	0.603354	0.700874
	'ctxall_Cortex_layers_Layer1 right_intersect_Cortex_RSPv right'	0.771007	0.681266	0.871588	0.674111	0.689577	0.795239	0.812129	0.738203	0.725506	0.62377	0.761326	0.862193	0.696504	0.723502	0.887894	0.790594	0.84751	0.67388	0.735265	0.671864	0.781528	0.615096	0.600207	0.781496	0.76379	0.720738	0.679012	0.715264	0.770802	0.841432	0.630842	0.681918	0.921226	0.788711	0.821525	0.707009	0.743126	0.77306	0.759049	0.732943	0.724553	0.724463	0.765726	0.736019	0.740592	0.801409	0.753708	0.821068
	'ctxall_Cortex_layers_Layer2-3 right_intersect_Cortex_RSPv right'	0.779226	0.670295	0.879522	0.630072	0.683991	0.773597	0.817898	0.746859	0.719001	0.600395	0.640023	0.872989	0.605754	0.673618	0.718042	0.770657	0.777391	0.65746	0.751213	0.677522	0.835515	0.577859	0.615712	0.798378	0.791266	0.737386	0.731371	0.731712	0.743762	0.861836	0.560384	0.634332	0.810756	0.814426	0.785412	0.743957	0.828454	0.862819	0.867291	0.799784	0.814637	0.854008	0.875816	0.848843	0.846322	0.856019	0.862713	0.881305
	'ctxall_Cortex_layers_Layer5 right_intersect_Cortex_RSPv right'	0.781417	0.669582	0.87811	0.658127	0.701556	0.820588	0.837064	0.757489	0.728088	0.579734	0.686482	0.836131	0.633282	0.691505	0.819329	0.760052	0.819431	0.645515	0.756002	0.685257	0.809092	0.596339	0.61793	0.820143	0.761305	0.745069	0.699236	0.721152	0.765323	0.865956	0.578765	0.644886	0.899714	0.788988	0.807223	0.71313	0.81251	0.877571	0.880609	0.824773	0.823637	0.862162	0.873658	0.859916	0.821336	0.875412	0.855062	0.922284
	'ctxall_Cortex_layers_Layer6 right_intersect_Cortex_RSPv right'	0.668309	0.53227	0.750682	0.509595	0.572601	0.673904	0.687128	0.620271	0.586353	0.463969	0.486962	0.728715	0.468184	0.539995	0.611065	0.615129	0.638291	0.519928	0.644133	0.547627	0.694169	0.47159	0.519488	0.710051	0.634406	0.600456	0.591511	0.588268	0.594457	0.728983	0.43385	0.502188	0.713263	0.663198	0.62795	0.596028	0.734299	0.78742	0.786135	0.749001	0.747499	0.818048	0.786839	0.791957	0.741127	0.75291	0.785658	0.795775
	'ctxall_Cortex_layers_Layer1 left_intersect_Cortex_SSp-bfd left'	0.890833	0.880738	0.877949	0.875091	0.859742	0.859422	0.878599	0.85413	0.891095	0.880681	0.916021	0.916569	0.915501	0.919731	0.829053	0.938189	0.892113	0.899736	0.872013	0.848705	0.870955	0.826119	0.786163	0.846375	0.903496	0.844142	0.850636	0.883626	0.899632	0.877914	0.871585	0.900091	0.835754	0.909922	0.888034	0.881467	0.805185	0.753814	0.711757	0.745946	0.74248	0.659499	0.753452	0.687427	0.791761	0.812373	0.750233	0.732803
	'ctxall_Cortex_layers_Layer2-3 left_intersect_Cortex_SSp-bfd left'	0.868393	0.875132	0.807682	0.878205	0.85961	0.828907	0.814434	0.840684	0.865601	0.88735	0.858958	0.861631	0.917539	0.904076	0.746743	0.90252	0.835392	0.896605	0.862301	0.847954	0.83206	0.865581	0.817206	0.831569	0.875666	0.828191	0.839013	0.866753	0.859453	0.823349	0.904206	0.916066	0.760162	0.875197	0.835314	0.863216	0.779282	0.707026	0.653074	0.722786	0.713457	0.617007	0.691302	0.647138	0.746971	0.756578	0.707493	0.65813
	'ctxall_Cortex_layers_Layer4 left_intersect_Cortex_SSp-bfd left'	0.945519	0.888236	0.965586	0.880507	0.905609	0.947733	0.958571	0.937575	0.920452	0.808129	0.86971	0.954583	0.866724	0.900633	0.852915	0.946954	0.939156	0.862878	0.936393	0.903619	0.96418	0.837295	0.838569	0.951497	0.949537	0.938791	0.904968	0.92471	0.949184	0.980675	0.834378	0.883871	0.920236	0.961767	0.96143	0.916941	0.93082	0.934655	0.913632	0.907789	0.910701	0.872379	0.922351	0.890929	0.92587	0.954157	0.92437	0.921374
	'ctxall_Cortex_layers_Layer5 left_intersect_Cortex_SSp-bfd left'	0.864309	0.760471	0.945242	0.749707	0.786068	0.8704	0.903695	0.828337	0.813215	0.68249	0.785573	0.919676	0.737812	0.785765	0.864196	0.854716	0.886606	0.74417	0.841137	0.770204	0.889175	0.688075	0.699897	0.873428	0.855226	0.819699	0.788133	0.810182	0.849782	0.930981	0.683555	0.745606	0.930346	0.880908	0.887528	0.807976	0.863113	0.898437	0.887357	0.850876	0.852288	0.852419	0.897272	0.858183	0.869931	0.909735	0.881424	0.92311
	'ctxall_Cortex_layers_Layer6 left_intersect_Cortex_SSp-bfd left'	0.831032	0.707808	0.938611	0.688787	0.736818	0.820465	0.868246	0.782087	0.765706	0.634679	0.7277	0.912195	0.673062	0.729093	0.81479	0.816719	0.841342	0.692879	0.804627	0.719082	0.868922	0.633594	0.654492	0.834192	0.822426	0.776183	0.754211	0.763968	0.800724	0.907149	0.62211	0.689526	0.891893	0.848209	0.851262	0.77034	0.839239	0.879889	0.875143	0.824776	0.829328	0.848874	0.883438	0.845776	0.852092	0.880193	0.868491	0.909062
	'ctxall_Cortex_layers_Layer1 right_intersect_Cortex_SSp-bfd right'	0.783057	0.819277	0.812716	0.815399	0.767578	0.770803	0.811156	0.778989	0.819478	0.820647	0.938481	0.845519	0.893436	0.862152	0.828986	0.880323	0.86326	0.831372	0.766097	0.774442	0.789321	0.755111	0.683423	0.736358	0.833886	0.777578	0.76066	0.807765	0.85274	0.801167	0.835	0.842608	0.794503	0.833688	0.8605	0.801721	0.687383	0.645745	0.614102	0.625668	0.626734	0.545368	0.64929	0.57826	0.681263	0.717469	0.637902	0.653566
	'ctxall_Cortex_layers_Layer2-3 right_intersect_Cortex_SSp-bfd right'	0.743205	0.795647	0.723822	0.796913	0.743527	0.709249	0.725233	0.734561	0.774495	0.828096	0.867537	0.778337	0.881966	0.832757	0.715901	0.832762	0.774887	0.818523	0.733855	0.74943	0.729233	0.769205	0.687386	0.690131	0.788287	0.732472	0.733238	0.772777	0.791025	0.722747	0.853194	0.842322	0.688067	0.78305	0.782921	0.769504	0.635692	0.569855	0.528281	0.570111	0.566619	0.473947	0.564577	0.506046	0.616058	0.634389	0.568794	0.549647
	'ctxall_Cortex_layers_Layer4 right_intersect_Cortex_SSp-bfd right'	0.859802	0.836727	0.927117	0.836469	0.826074	0.887479	0.91004	0.874851	0.862419	0.761219	0.93832	0.914991	0.875623	0.867614	0.935177	0.917104	0.961702	0.81146	0.838925	0.833681	0.885741	0.776688	0.733309	0.854968	0.891652	0.876931	0.809295	0.855584	0.925173	0.924941	0.816405	0.845855	0.947489	0.898906	0.967326	0.837942	0.804255	0.817402	0.803861	0.775318	0.778662	0.733294	0.80495	0.766257	0.801221	0.866058	0.793361	0.852893
	'ctxall_Cortex_layers_Layer5 right_intersect_Cortex_SSp-bfd right'	0.757473	0.681678	0.904283	0.676891	0.684581	0.791835	0.8493	0.748989	0.733419	0.598379	0.816277	0.860129	0.701994	0.719498	0.939467	0.796211	0.889664	0.657044	0.726316	0.681601	0.803899	0.599202	0.578823	0.761528	0.778204	0.746505	0.679581	0.721878	0.807182	0.869926	0.625161	0.672466	0.95665	0.801367	0.881311	0.711512	0.732555	0.790852	0.79667	0.721157	0.7261	0.729757	0.792193	0.745936	0.748288	0.823017	0.760326	0.876229
	'ctxall_Cortex_layers_Layer6 right_intersect_Cortex_SSp-bfd right'	0.72184	0.628042	0.896665	0.613331	0.633093	0.736558	0.807261	0.70105	0.682081	0.551333	0.755387	0.855185	0.637259	0.660457	0.883606	0.759579	0.841737	0.60556	0.687518	0.630256	0.782718	0.545803	0.533352	0.718503	0.747437	0.702621	0.645584	0.675663	0.757035	0.845001	0.566298	0.618244	0.915219	0.770037	0.84839	0.674152	0.702828	0.763521	0.775385	0.685273	0.693879	0.713757	0.767968	0.723678	0.72309	0.786457	0.738053	0.854159
	'ctxall_Cortex_layers_Layer1 left_intersect_Cortex_SSp-tr left'	0.81728	0.799773	0.884258	0.796677	0.771569	0.798068	0.862131	0.787323	0.826919	0.778702	0.950527	0.891639	0.861023	0.85163	0.895418	0.895438	0.901503	0.803854	0.78962	0.770022	0.828551	0.722733	0.66911	0.761265	0.850899	0.790234	0.767571	0.810907	0.876777	0.859002	0.78973	0.81598	0.872553	0.860059	0.904795	0.806531	0.721245	0.705601	0.683665	0.667126	0.67034	0.605388	0.714174	0.632741	0.72768	0.772627	0.690717	0.73728
	'ctxall_Cortex_layers_Layer2-3 left_intersect_Cortex_SSp-tr left'	0.81618	0.811537	0.82838	0.815089	0.784768	0.77511	0.812226	0.77973	0.819362	0.81681	0.913105	0.860148	0.884058	0.859663	0.816675	0.883933	0.850345	0.826465	0.79936	0.781363	0.80579	0.769862	0.706338	0.755841	0.844221	0.780847	0.776374	0.814202	0.852413	0.818166	0.839695	0.852344	0.8022	0.849637	0.86243	0.812364	0.708266	0.66324	0.62501	0.648061	0.645134	0.561725	0.660634	0.589458	0.697593	0.725073	0.654463	0.660206
	'ctxall_Cortex_layers_Layer4 left_intersect_Cortex_SSp-tr left'	0.891981	0.835405	0.952196	0.837916	0.840477	0.898113	0.935464	0.869075	0.877122	0.769143	0.930137	0.93146	0.862029	0.87674	0.939272	0.924151	0.956095	0.818228	0.868431	0.834707	0.902362	0.769142	0.740154	0.870288	0.899215	0.870627	0.825441	0.864885	0.929758	0.945948	0.800428	0.842855	0.962614	0.914566	0.96056	0.852206	0.831733	0.845396	0.828333	0.803304	0.804417	0.759644	0.840963	0.782979	0.834675	0.8912	0.821308	0.877626
	'ctxall_Cortex_layers_Layer5 left_intersect_Cortex_SSp-tr left'	0.815063	0.711364	0.92791	0.706686	0.734113	0.835033	0.877878	0.781589	0.770389	0.63096	0.790907	0.888736	0.708599	0.747662	0.905224	0.818694	0.884697	0.692651	0.786631	0.71788	0.842724	0.636613	0.635391	0.821007	0.80773	0.77412	0.726705	0.757903	0.82194	0.901882	0.642383	0.700247	0.952187	0.833627	0.874499	0.750938	0.800036	0.851394	0.847431	0.795048	0.794891	0.800836	0.85093	0.808752	0.810932	0.871451	0.825709	0.908122
	'ctxall_Cortex_layers_Layer6 left_intersect_Cortex_SSp-tr left'	0.784018	0.662244	0.920673	0.646196	0.68791	0.788711	0.84542	0.74191	0.724773	0.583182	0.722567	0.880385	0.63984	0.689539	0.842302	0.781053	0.836123	0.643464	0.752932	0.672788	0.828477	0.582371	0.595104	0.788042	0.780441	0.737562	0.700225	0.718148	0.774742	0.882459	0.579098	0.643681	0.908211	0.807108	0.839118	0.720048	0.78705	0.846179	0.851529	0.778171	0.783936	0.812847	0.851609	0.812006	0.805703	0.852385	0.825925	0.906317
	'ctxall_Cortex_layers_Layer1 right_intersect_Cortex_SSp-tr right'	0.689699	0.711387	0.777344	0.714024	0.662685	0.691832	0.760706	0.685638	0.728408	0.695212	0.925628	0.779176	0.802498	0.76695	0.859296	0.799056	0.828663	0.710986	0.667704	0.673138	0.712906	0.636267	0.560936	0.640522	0.744344	0.693784	0.654969	0.70846	0.792923	0.747352	0.724551	0.732948	0.798938	0.748935	0.830391	0.698732	0.592946	0.58181	0.565495	0.543385	0.546021	0.483248	0.591009	0.512089	0.60055	0.656259	0.564728	0.630196
	'ctxall_Cortex_layers_Layer2-3 right_intersect_Cortex_SSp-tr right'	0.685794	0.733843	0.708521	0.740813	0.678586	0.667764	0.703915	0.68188	0.72402	0.749825	0.887747	0.741297	0.841294	0.783335	0.759082	0.791856	0.77099	0.745307	0.67266	0.691098	0.685498	0.693625	0.602879	0.631962	0.739178	0.687881	0.667746	0.717265	0.76936	0.698318	0.793102	0.781238	0.710323	0.737845	0.782481	0.708718	0.575695	0.532478	0.501341	0.517545	0.515479	0.434148	0.530861	0.464732	0.566338	0.602813	0.523109	0.542255
	'ctxall_Cortex_layers_Layer4 right_intersect_Cortex_SSp-tr right'	0.832737	0.818825	0.899479	0.825952	0.803539	0.861609	0.889537	0.845099	0.844739	0.749681	0.955938	0.882159	0.876908	0.859394	0.946839	0.898983	0.951397	0.794401	0.812447	0.812547	0.85189	0.759897	0.703673	0.818444	0.86494	0.850612	0.780719	0.833189	0.914432	0.89759	0.81294	0.83635	0.942487	0.872363	0.955546	0.812273	0.761985	0.773904	0.759336	0.731927	0.733645	0.680663	0.762815	0.714006	0.759928	0.831378	0.745704	0.818004
	'ctxall_Cortex_layers_Layer5 right_intersect_Cortex_SSp-tr right'	0.809347	0.736659	0.928554	0.734289	0.741154	0.832718	0.884225	0.789992	0.787016	0.662026	0.859035	0.894078	0.758471	0.778231	0.945039	0.845182	0.912951	0.717536	0.783215	0.735396	0.843452	0.658844	0.636234	0.805513	0.823949	0.78908	0.73392	0.774728	0.852494	0.9023	0.686278	0.734109	0.965862	0.845835	0.910235	0.764886	0.77356	0.81412	0.808881	0.755939	0.757103	0.743178	0.815214	0.760165	0.784504	0.852244	0.78675	0.878996
	'ctxall_Cortex_layers_Layer6 right_intersect_Cortex_SSp-tr right'	0.771601	0.674608	0.926837	0.658464	0.685122	0.790278	0.854602	0.749836	0.732213	0.5916	0.773815	0.883918	0.668609	0.703981	0.888713	0.797211	0.869124	0.650869	0.740316	0.680683	0.82852	0.587786	0.584777	0.774688	0.789587	0.750572	0.697611	0.725384	0.798855	0.887741	0.599776	0.658042	0.935277	0.81266	0.874782	0.722738	0.764136	0.824997	0.835737	0.748785	0.757669	0.777869	0.831119	0.786441	0.784987	0.845617	0.800295	0.904263
	'ctxall_Cortex_layers_Layer1 left_intersect_Cortex_TEa left'	0.90328	0.84462	0.833917	0.811426	0.847668	0.791089	0.823559	0.810088	0.85797	0.881224	0.741529	0.903823	0.800798	0.85498	0.627708	0.891495	0.761067	0.890213	0.888673	0.81938	0.874576	0.788726	0.813229	0.830093	0.894505	0.796118	0.884674	0.867494	0.812851	0.835744	0.788724	0.84321	0.677882	0.900898	0.77522	0.898265	0.845684	0.754481	0.701841	0.759543	0.76481	0.681612	0.767682	0.693911	0.834818	0.783823	0.776168	0.675261
	'ctxall_Cortex_layers_Layer2-3 left_intersect_Cortex_TEa left'	0.868733	0.852343	0.78948	0.813108	0.832487	0.761251	0.789993	0.795746	0.846573	0.908327	0.731964	0.872656	0.811733	0.854752	0.589037	0.880052	0.730744	0.902804	0.864734	0.817817	0.850447	0.798114	0.812098	0.801694	0.885339	0.785467	0.883024	0.866572	0.79883	0.799899	0.809992	0.854775	0.632763	0.886852	0.752554	0.898843	0.816983	0.709477	0.654656	0.719882	0.725679	0.632463	0.723773	0.648729	0.802378	0.745226	0.736616	0.624206
	'ctxall_Cortex_layers_Layer5 left_intersect_Cortex_TEa left'	0.930307	0.852824	0.919635	0.814364	0.864166	0.863453	0.904629	0.865525	0.884744	0.829722	0.753625	0.952311	0.779153	0.852986	0.700898	0.910361	0.825123	0.868937	0.920115	0.846796	0.943589	0.770916	0.813959	0.90277	0.930941	0.855771	0.910805	0.897324	0.861438	0.922275	0.753402	0.824708	0.776812	0.946021	0.844591	0.921802	0.935521	0.889288	0.853811	0.869466	0.880711	0.836206	0.90782	0.840383	0.939052	0.902281	0.905659	0.829957
	'ctxall_Cortex_layers_Layer6 left_intersect_Cortex_TEa left'	0.820486	0.703139	0.820792	0.664036	0.730014	0.750801	0.772506	0.73508	0.738032	0.687862	0.590059	0.862158	0.622366	0.703777	0.595481	0.771744	0.692923	0.72523	0.804703	0.699453	0.824398	0.639086	0.697208	0.812481	0.795675	0.714214	0.776665	0.753463	0.706991	0.808227	0.603494	0.678368	0.684501	0.817995	0.701971	0.782642	0.851521	0.811212	0.773192	0.803213	0.804725	0.795265	0.823348	0.78274	0.846507	0.800026	0.835447	0.74525
	'ctxall_Cortex_layers_Layer1 right_intersect_Cortex_TEa right'	0.770917	0.719603	0.825636	0.707159	0.701042	0.690617	0.7679	0.690106	0.745858	0.743536	0.831118	0.864326	0.768117	0.770606	0.75615	0.8308	0.777369	0.75091	0.742355	0.684447	0.771391	0.65482	0.617234	0.683867	0.79227	0.690783	0.71788	0.737388	0.771518	0.779237	0.713804	0.744404	0.746288	0.804332	0.796167	0.755412	0.66216	0.620458	0.588038	0.592955	0.593996	0.528181	0.635629	0.544884	0.667609	0.675625	0.619996	0.62495
	'ctxall_Cortex_layers_Layer2-3 right_intersect_Cortex_TEa right'	0.758585	0.748268	0.763451	0.725983	0.712579	0.664946	0.724706	0.690533	0.748574	0.802949	0.79022	0.831524	0.78706	0.781911	0.652173	0.826582	0.722046	0.791373	0.745212	0.706238	0.758996	0.695457	0.656006	0.673699	0.799227	0.693391	0.746639	0.756296	0.75423	0.738237	0.758541	0.779435	0.652647	0.802681	0.755051	0.781075	0.657907	0.583753	0.542289	0.571611	0.573779	0.491766	0.596924	0.511526	0.653304	0.637964	0.593974	0.555941
	'ctxall_Cortex_layers_Layer5 right_intersect_Cortex_TEa right'	0.881499	0.818963	0.958666	0.784966	0.807512	0.83283	0.915695	0.832626	0.857383	0.786856	0.840526	0.97361	0.792974	0.83806	0.806598	0.916862	0.878618	0.826386	0.864507	0.803978	0.930472	0.719576	0.724677	0.842403	0.920091	0.834936	0.854858	0.863778	0.880952	0.934094	0.7403	0.800489	0.850834	0.936044	0.904379	0.883308	0.857236	0.839482	0.81966	0.789493	0.803442	0.764127	0.864796	0.776391	0.875452	0.875311	0.842753	0.84099
	'ctxall_Cortex_layers_Layer6 right_intersect_Cortex_TEa right'	0.791173	0.693249	0.931133	0.65828	0.694358	0.756799	0.850333	0.738044	0.747337	0.644628	0.747592	0.924192	0.661577	0.713954	0.79016	0.817575	0.822303	0.694215	0.759205	0.68318	0.852246	0.587693	0.601853	0.762078	0.81763	0.735498	0.735929	0.743881	0.781472	0.875779	0.597114	0.662806	0.835593	0.839034	0.836782	0.76357	0.782237	0.803665	0.803397	0.732645	0.749082	0.752991	0.833228	0.756774	0.811641	0.825529	0.800122	0.843189
	'ctxall_Cortex_layers_Layer1 left_intersect_Cortex_AUDd left'	0.934448	0.935284	0.940457	0.92912	0.920432	0.942801	0.977287	0.939169	0.963128	0.872366	0.969098	0.929929	0.936268	0.959514	0.876987	0.977849	0.969893	0.913323	0.920082	0.928612	0.944705	0.857329	0.831478	0.907753	0.956666	0.946194	0.914716	0.948576	0.990329	0.961111	0.886515	0.925632	0.903192	0.958169	0.977104	0.933324	0.881165	0.869406	0.851917	0.838431	0.848412	0.778303	0.872759	0.808343	0.887088	0.925772	0.855772	0.871019
	'ctxall_Cortex_layers_Layer1 left_intersect_Cortex_AUDp left'	0.989421	0.945669	0.941017	0.945978	0.968613	0.978279	0.97419	0.969267	0.975467	0.881019	0.891615	0.939867	0.918754	0.961187	0.823335	0.972821	0.942805	0.928347	0.977102	0.9543	0.966415	0.903928	0.907649	0.973883	0.966687	0.961996	0.947425	0.964788	0.971104	0.971382	0.893265	0.940472	0.8818	0.971785	0.942463	0.953026	0.94923	0.926912	0.893984	0.923775	0.925256	0.856944	0.913946	0.878644	0.937774	0.955611	0.91972	0.884856
	'ctxall_Cortex_layers_Layer1 left_intersect_Cortex_AUDv left'	0.967929	0.948892	0.907903	0.941589	0.947582	0.931944	0.933481	0.931289	0.962814	0.935413	0.888643	0.939571	0.934803	0.970555	0.788333	0.973401	0.905064	0.958628	0.955889	0.930241	0.936423	0.904098	0.89453	0.934208	0.956505	0.918465	0.938723	0.954512	0.940374	0.927238	0.911199	0.952756	0.828254	0.960453	0.900494	0.952698	0.910092	0.850876	0.804618	0.859851	0.857359	0.771357	0.846916	0.794051	0.892744	0.892177	0.855691	0.795624
	'ctxall_Cortex_layers_Layer1 left_intersect_Cortex_ECT left'	0.972285	0.890514	0.938705	0.864753	0.919321	0.902006	0.948082	0.903874	0.935056	0.852441	0.795587	0.948235	0.818482	0.895959	0.715095	0.937345	0.855752	0.893585	0.963184	0.897692	0.973572	0.819495	0.86587	0.927388	0.954141	0.903607	0.950675	0.934692	0.910518	0.953682	0.795661	0.864572	0.791842	0.963762	0.877448	0.951053	0.957969	0.921662	0.891662	0.906041	0.918531	0.863555	0.938117	0.869581	0.967693	0.935864	0.93437	0.861707
	'ctxall_Cortex_layers_Layer1 left_intersect_Cortex_PERI left'	0.846884	0.758022	0.771286	0.723951	0.806084	0.772337	0.788678	0.785137	0.793822	0.72134	0.554515	0.786852	0.628239	0.730902	0.492447	0.758856	0.654322	0.759587	0.854977	0.777014	0.848101	0.711038	0.809603	0.840221	0.806744	0.774722	0.85222	0.802727	0.724843	0.795862	0.636213	0.710722	0.587564	0.815033	0.672947	0.830185	0.912421	0.863406	0.829253	0.881903	0.894059	0.867908	0.877512	0.850107	0.91391	0.829728	0.902074	0.745979
	'ctxall_Cortex_layers_Layer1 left_intersect_Cortex_PTLp left'	0.906201	0.913578	0.936469	0.903538	0.891678	0.931918	0.975339	0.927933	0.943592	0.836432	0.965923	0.915889	0.911419	0.934204	0.890554	0.960027	0.975415	0.883614	0.889945	0.907923	0.932987	0.821081	0.79492	0.888966	0.941744	0.936645	0.890702	0.929535	0.982797	0.956417	0.85284	0.89397	0.913101	0.943407	0.980394	0.911835	0.865818	0.869305	0.862024	0.824886	0.839981	0.780367	0.875906	0.811997	0.878366	0.926966	0.851049	0.889233
	'ctxall_Cortex_layers_Layer1 left_intersect_Cortex_RSPagl left'	0.882816	0.950676	0.858599	0.94479	0.910748	0.944786	0.931425	0.94561	0.950753	0.879344	0.943879	0.856911	0.950294	0.958913	0.838292	0.943695	0.945155	0.918624	0.879994	0.937279	0.891806	0.87908	0.838354	0.899432	0.921275	0.94662	0.892687	0.940313	0.969863	0.904839	0.909706	0.935277	0.858923	0.914901	0.93706	0.909476	0.856244	0.835789	0.815851	0.81992	0.827205	0.750916	0.828616	0.790995	0.847343	0.898026	0.821529	0.826454
	'ctxall_Cortex_layers_Layer1 left_intersect_Cortex_RSPd left'	0.936526	0.957906	0.897584	0.950776	0.938901	0.973884	0.948794	0.965551	0.963244	0.898062	0.908736	0.908693	0.943071	0.968397	0.841624	0.963763	0.948468	0.938556	0.928095	0.946162	0.926869	0.89961	0.877587	0.954086	0.948555	0.953059	0.921464	0.958553	0.965118	0.937129	0.910347	0.948076	0.882609	0.950726	0.933832	0.936584	0.915173	0.885425	0.853251	0.882076	0.882725	0.812017	0.872347	0.843378	0.896798	0.931197	0.877453	0.854454
	'ctxall_Cortex_layers_Layer1 left_intersect_Cortex_RSPv left'	0.785369	0.66444	0.855529	0.641909	0.69881	0.807559	0.821851	0.752777	0.722392	0.58218	0.627992	0.829701	0.602608	0.67638	0.739819	0.745465	0.782651	0.646338	0.753999	0.676569	0.807895	0.585945	0.628454	0.821351	0.757535	0.731449	0.709135	0.718235	0.734752	0.84907	0.554327	0.627354	0.831982	0.783074	0.758172	0.716863	0.835522	0.888087	0.890097	0.843472	0.847908	0.895102	0.889081	0.887266	0.845014	0.873007	0.879434	0.904515
	'ctxall_Cortex_layers_Layer1 left_intersect_Cortex_TEa left'	0.888666	0.918855	0.916326	0.905607	0.879195	0.890979	0.949346	0.902455	0.93814	0.872031	0.980454	0.912579	0.929849	0.942307	0.85722	0.963245	0.948281	0.901036	0.874591	0.89734	0.916655	0.826415	0.787484	0.851098	0.937684	0.91402	0.888437	0.924235	0.969405	0.925176	0.874085	0.906253	0.863262	0.935748	0.961354	0.914197	0.830028	0.810091	0.795547	0.773263	0.787667	0.713158	0.823141	0.744602	0.842495	0.875488	0.801302	0.819397
	'ctxall_Cortex_layers_Layer1 left_intersect_Cortex_VISal left'	0.950827	0.942479	0.938121	0.934716	0.930351	0.940037	0.964212	0.934757	0.964865	0.904107	0.948861	0.948514	0.942749	0.968578	0.858081	0.98384	0.952449	0.938829	0.936687	0.926175	0.945283	0.872721	0.850848	0.919925	0.962116	0.931512	0.923169	0.952312	0.972648	0.952738	0.898028	0.938326	0.884787	0.966173	0.952039	0.944152	0.892624	0.860106	0.828713	0.84312	0.847449	0.77039	0.862602	0.798236	0.889049	0.913288	0.853427	0.841011
	'ctxall_Cortex_layers_Layer1 left_intersect_Cortex_VISam left'	0.889632	0.941881	0.899861	0.910998	0.890748	0.897463	0.952566	0.919614	0.95349	0.893618	0.942482	0.905054	0.918091	0.946146	0.799229	0.965568	0.926072	0.924309	0.882423	0.919567	0.93113	0.830484	0.81008	0.864324	0.953785	0.932757	0.922098	0.949743	0.971058	0.925313	0.869186	0.908689	0.822082	0.948316	0.944499	0.94292	0.861522	0.832725	0.821669	0.793792	0.815376	0.741715	0.854506	0.774785	0.878511	0.896844	0.831727	0.826738
	'ctxall_Cortex_layers_Layer1 left_intersect_Cortex_VISp left'	0.896129	0.937499	0.896803	0.923793	0.895511	0.899536	0.943526	0.909137	0.95004	0.900247	0.974942	0.90316	0.946316	0.959582	0.839174	0.967808	0.936987	0.927193	0.886856	0.913354	0.91306	0.84665	0.809288	0.861918	0.942332	0.91812	0.90269	0.939472	0.971688	0.917653	0.895363	0.926336	0.847921	0.940135	0.94764	0.928121	0.83861	0.806342	0.785032	0.777257	0.789325	0.706129	0.819061	0.739666	0.845726	0.875139	0.798694	0.80244
	'ctxall_Cortex_layers_Layer1 right_intersect_Cortex_AUDd right'	0.925861	0.880791	0.936517	0.881895	0.886437	0.903738	0.926855	0.897213	0.909355	0.833051	0.940296	0.939772	0.910611	0.915901	0.882578	0.956017	0.948616	0.871659	0.900004	0.878056	0.916689	0.831849	0.800048	0.88265	0.929235	0.898091	0.868296	0.899798	0.944761	0.939588	0.863886	0.898543	0.905933	0.934931	0.958616	0.889851	0.84099	0.825932	0.799725	0.798286	0.801398	0.735172	0.815607	0.765248	0.834517	0.872908	0.808353	0.827384
	'ctxall_Cortex_layers_Layer1 right_intersect_Cortex_AUDp right'	0.90199	0.847061	0.960242	0.841322	0.845854	0.881506	0.939887	0.869977	0.887724	0.791816	0.942886	0.951129	0.873151	0.886008	0.913132	0.943263	0.955576	0.836183	0.874362	0.841607	0.918792	0.772752	0.746025	0.856221	0.92116	0.874725	0.845231	0.87843	0.937798	0.95057	0.811202	0.852933	0.932117	0.932212	0.966398	0.873273	0.828196	0.829987	0.813738	0.783443	0.791517	0.737976	0.832893	0.76368	0.837109	0.879878	0.811854	0.85631
	'ctxall_Cortex_layers_Layer1 right_intersect_Cortex_AUDv right'	0.848119	0.815273	0.938573	0.804577	0.793156	0.829892	0.907063	0.825389	0.850748	0.770197	0.95276	0.929178	0.853275	0.856702	0.908604	0.920562	0.934772	0.803539	0.817185	0.798196	0.879388	0.729295	0.687992	0.795417	0.887242	0.835416	0.802557	0.838606	0.910618	0.911232	0.783818	0.82006	0.907528	0.896253	0.953191	0.835666	0.767996	0.769613	0.759918	0.715954	0.726582	0.67535	0.779419	0.700429	0.783535	0.828182	0.753595	0.812266
	'ctxall_Cortex_layers_Layer1 right_intersect_Cortex_ECT right'	0.780137	0.709322	0.929293	0.69456	0.70058	0.755466	0.867286	0.740484	0.765435	0.653514	0.876776	0.896148	0.73534	0.752673	0.890364	0.842714	0.883441	0.695679	0.744811	0.700426	0.835018	0.611686	0.587928	0.722934	0.81819	0.75477	0.721991	0.751012	0.838409	0.879707	0.65661	0.702902	0.89311	0.833678	0.905621	0.754959	0.713675	0.744319	0.75048	0.668813	0.684068	0.660213	0.766212	0.677189	0.74611	0.793418	0.725302	0.81939
	'ctxall_Cortex_layers_Layer1 right_intersect_Cortex_PERI right'	0.803912	0.715916	0.950089	0.688123	0.716988	0.768263	0.891788	0.760301	0.779781	0.649337	0.816233	0.90925	0.697143	0.741503	0.822846	0.841672	0.86387	0.698436	0.770642	0.716911	0.874706	0.60463	0.609666	0.750315	0.839989	0.776458	0.759069	0.770917	0.837387	0.906034	0.626673	0.687548	0.859666	0.856332	0.895437	0.783188	0.77196	0.810894	0.827192	0.723281	0.749184	0.742457	0.84391	0.751913	0.816566	0.842601	0.797719	0.875431
	'ctxall_Cortex_layers_Layer1 right_intersect_Cortex_PTLp right'	0.921617	0.903456	0.950256	0.888999	0.881322	0.899652	0.950966	0.896423	0.929867	0.87218	0.953715	0.962876	0.916209	0.936262	0.878343	0.973792	0.95004	0.903755	0.900164	0.879766	0.932862	0.819913	0.791777	0.878299	0.948774	0.895721	0.88954	0.919919	0.953064	0.945841	0.859918	0.901007	0.894723	0.95601	0.953813	0.918521	0.855608	0.828926	0.802874	0.797794	0.804949	0.736103	0.838672	0.761776	0.860482	0.88605	0.823045	0.829555
	'ctxall_Cortex_layers_Layer1 right_intersect_Cortex_RSPagl right'	0.959778	0.897564	0.948787	0.90614	0.929443	0.968614	0.970424	0.944117	0.939521	0.810139	0.898074	0.920152	0.886482	0.921866	0.872755	0.946038	0.954256	0.865961	0.945048	0.920387	0.947344	0.854327	0.850025	0.951487	0.936813	0.946439	0.901874	0.928134	0.967343	0.976722	0.850803	0.898695	0.933725	0.947258	0.963797	0.908846	0.919081	0.930421	0.910452	0.907582	0.908764	0.858794	0.913078	0.879706	0.914154	0.957743	0.907772	0.923194
	'ctxall_Cortex_layers_Layer1 right_intersect_Cortex_RSPd right'	0.929811	0.924845	0.912863	0.916796	0.918421	0.980585	0.954615	0.953594	0.945069	0.850357	0.890485	0.914365	0.904472	0.940117	0.864525	0.948333	0.954496	0.902139	0.916844	0.919176	0.925266	0.86134	0.850128	0.958011	0.931976	0.939318	0.898257	0.935166	0.953899	0.948421	0.863046	0.909085	0.913559	0.93697	0.931378	0.911468	0.918894	0.909526	0.884542	0.90019	0.898581	0.847386	0.896617	0.876302	0.904715	0.951038	0.898661	0.893193
	'ctxall_Cortex_layers_Layer1 right_intersect_Cortex_RSPv right'	0.802092	0.685029	0.870569	0.666087	0.720114	0.830514	0.842836	0.771587	0.744152	0.599494	0.652762	0.838294	0.624402	0.699224	0.762413	0.762869	0.801094	0.663675	0.774803	0.699379	0.823057	0.608096	0.647196	0.841007	0.772569	0.753335	0.726845	0.738061	0.759035	0.866893	0.576564	0.650002	0.855731	0.798508	0.780633	0.733963	0.851192	0.905097	0.90578	0.862517	0.864381	0.907096	0.904817	0.898513	0.860025	0.89308	0.893815	0.923055
	'ctxall_Cortex_layers_Layer1 right_intersect_Cortex_TEa right'	0.787771	0.768957	0.91411	0.751687	0.732441	0.775628	0.879987	0.775789	0.806134	0.724009	0.933061	0.898293	0.805258	0.808366	0.894389	0.878563	0.907681	0.756554	0.757339	0.743967	0.843423	0.663716	0.622914	0.735728	0.848245	0.788013	0.754946	0.793037	0.872179	0.875233	0.724788	0.760845	0.877273	0.857547	0.92325	0.793631	0.719794	0.729288	0.728661	0.664238	0.680354	0.636794	0.751216	0.66108	0.746535	0.790975	0.715472	0.789341
	'ctxall_Cortex_layers_Layer1 right_intersect_Cortex_VISal right'	0.734268	0.831332	0.789671	0.812881	0.746024	0.773582	0.830151	0.792603	0.826345	0.795463	0.957018	0.794314	0.878269	0.854465	0.818723	0.865827	0.874594	0.811687	0.722952	0.787608	0.781752	0.724496	0.653339	0.713423	0.824992	0.806707	0.760112	0.815467	0.878348	0.796461	0.809425	0.819488	0.784098	0.817494	0.881454	0.797847	0.679094	0.65935	0.651766	0.617864	0.632374	0.56122	0.674863	0.599063	0.691321	0.741718	0.648793	0.692882
	'ctxall_Cortex_layers_Layer1 right_intersect_Cortex_VISam right'	0.890387	0.952711	0.881454	0.920856	0.895213	0.880753	0.933739	0.91139	0.956173	0.927773	0.940843	0.903267	0.936523	0.958218	0.774781	0.969783	0.910709	0.94761	0.885554	0.920745	0.922762	0.848177	0.821988	0.853218	0.956832	0.921454	0.92857	0.953506	0.961332	0.907313	0.893384	0.927747	0.791529	0.948158	0.924924	0.951304	0.849166	0.800218	0.778999	0.771745	0.791188	0.70442	0.821038	0.738527	0.859712	0.867366	0.803984	0.780279
	'ctxall_Cortex_layers_Layer1 right_intersect_Cortex_VISp right'	0.776357	0.865081	0.774188	0.856274	0.796538	0.781478	0.822528	0.807779	0.855046	0.852177	0.958069	0.795834	0.923398	0.89134	0.775784	0.886604	0.857561	0.862702	0.769654	0.825881	0.792744	0.785026	0.714029	0.732162	0.847809	0.820119	0.797413	0.846485	0.888678	0.794397	0.87142	0.872921	0.747619	0.837116	0.868321	0.831791	0.692316	0.648718	0.625662	0.623284	0.634233	0.541463	0.657845	0.581681	0.69373	0.729631	0.639074	0.651878
	'ctxall_Cortex_layers_Layer2-3 left_intersect_Cortex_AUDd left'	0.935779	0.956447	0.858838	0.957675	0.943682	0.90039	0.900197	0.921834	0.954075	0.943175	0.909654	0.890526	0.967097	0.973464	0.761401	0.961272	0.887363	0.960149	0.939859	0.943983	0.911057	0.930987	0.897836	0.897284	0.948839	0.922242	0.933349	0.955164	0.945669	0.895347	0.958616	0.979526	0.791122	0.944946	0.901997	0.948695	0.863275	0.795545	0.747088	0.804496	0.804184	0.698687	0.786001	0.729195	0.841761	0.845996	0.794715	0.739897
	'ctxall_Cortex_layers_Layer2-3 left_intersect_Cortex_AUDp left'	0.93319	0.928373	0.844747	0.935666	0.932781	0.882543	0.867551	0.902655	0.926584	0.92199	0.870024	0.884081	0.944256	0.947794	0.737353	0.93945	0.861908	0.936975	0.932598	0.918729	0.891067	0.929922	0.898872	0.890727	0.924945	0.895941	0.909524	0.925079	0.909479	0.873133	0.945165	0.963517	0.770451	0.921145	0.87135	0.921212	0.848923	0.777042	0.722626	0.798297	0.792068	0.688772	0.757917	0.716725	0.817826	0.817167	0.778392	0.711668
	'ctxall_Cortex_layers_Layer2-3 left_intersect_Cortex_AUDv left'	0.890778	0.928041	0.830102	0.925124	0.898558	0.851575	0.856255	0.883802	0.915951	0.929574	0.914932	0.874085	0.962545	0.947489	0.748302	0.944253	0.869407	0.936127	0.885952	0.902966	0.870664	0.902948	0.850783	0.841157	0.918849	0.884213	0.889707	0.91518	0.914775	0.853315	0.949789	0.958211	0.759842	0.909399	0.883735	0.910222	0.798542	0.728081	0.683595	0.732969	0.73431	0.630424	0.718628	0.664814	0.777509	0.785266	0.728618	0.683317
	'ctxall_Cortex_layers_Layer2-3 left_intersect_Cortex_ECT left'	0.956756	0.908432	0.901076	0.869793	0.914188	0.873158	0.91752	0.897123	0.931684	0.895993	0.779722	0.936765	0.829164	0.901835	0.665039	0.939693	0.823799	0.923217	0.953073	0.904297	0.962685	0.831607	0.875744	0.908233	0.963234	0.896775	0.967971	0.94704	0.897166	0.923718	0.81671	0.882299	0.737145	0.96935	0.854485	0.971384	0.946824	0.880164	0.842979	0.868832	0.885478	0.814504	0.900439	0.824828	0.951877	0.900339	0.901252	0.802376
	'ctxall_Cortex_layers_Layer2-3 left_intersect_Cortex_PERI left'	0.813327	0.767551	0.729913	0.715332	0.784751	0.727579	0.755802	0.767791	0.783771	0.752325	0.540131	0.765615	0.626944	0.725823	0.441755	0.754891	0.619305	0.775222	0.827063	0.775634	0.833142	0.7054	0.800308	0.797263	0.810438	0.764539	0.866296	0.808484	0.710973	0.761318	0.643198	0.714731	0.528751	0.812095	0.651778	0.844994	0.883456	0.806654	0.773165	0.818874	0.841208	0.797773	0.830997	0.786819	0.889145	0.785676	0.85481	0.683128
	'ctxall_Cortex_layers_Layer2-3 left_intersect_Cortex_PTLp left'	0.947815	0.971617	0.867761	0.970861	0.957254	0.926292	0.919318	0.939641	0.970225	0.954501	0.905437	0.897393	0.968491	0.986832	0.770627	0.967583	0.89747	0.973843	0.951154	0.95649	0.921995	0.937709	0.912587	0.922747	0.956104	0.934824	0.946501	0.969907	0.954014	0.907908	0.956653	0.983991	0.804761	0.954675	0.902216	0.960732	0.892002	0.825597	0.777283	0.838288	0.836881	0.734814	0.81774	0.764076	0.870318	0.874264	0.827053	0.766169
	'ctxall_Cortex_layers_Layer2-3 left_intersect_Cortex_RSPagl left'	0.965027	0.951392	0.914689	0.938451	0.964969	0.979936	0.96187	0.983169	0.9704	0.870569	0.837333	0.912217	0.887694	0.941732	0.761548	0.951517	0.908295	0.920893	0.970994	0.969946	0.972028	0.905745	0.926417	0.988335	0.96461	0.98333	0.966056	0.974428	0.961613	0.963492	0.877804	0.929763	0.84071	0.965662	0.924854	0.96206	0.980862	0.959583	0.933049	0.95856	0.964048	0.908647	0.947294	0.929113	0.969091	0.976218	0.960551	0.902239
	'ctxall_Cortex_layers_Layer2-3 left_intersect_Cortex_RSPd left'	0.958616	0.91043	0.920626	0.904478	0.936879	0.971254	0.950892	0.954205	0.938093	0.831504	0.807444	0.912694	0.850966	0.911507	0.779052	0.925771	0.894679	0.884005	0.960485	0.929527	0.954696	0.870558	0.894571	0.988639	0.937679	0.946489	0.931101	0.941098	0.930703	0.95782	0.837237	0.894496	0.865115	0.94985	0.904366	0.930664	0.978746	0.967397	0.936052	0.970293	0.96712	0.925504	0.951731	0.934476	0.964184	0.973754	0.966701	0.913437
	'ctxall_Cortex_layers_Layer2-3 left_intersect_Cortex_RSPv left'	0.696819	0.577707	0.772069	0.542003	0.61148	0.702506	0.733672	0.668891	0.632745	0.49619	0.4995	0.743035	0.485036	0.569129	0.580397	0.647699	0.655424	0.555008	0.678398	0.600755	0.750023	0.497786	0.561698	0.739254	0.684326	0.659286	0.656449	0.642753	0.638608	0.769713	0.454156	0.529462	0.692673	0.707725	0.660947	0.653177	0.794485	0.851298	0.867202	0.796713	0.812946	0.890521	0.864508	0.86484	0.817158	0.811224	0.856472	0.851498
	'ctxall_Cortex_layers_Layer2-3 left_intersect_Cortex_TEa left'	0.917021	0.940833	0.896993	0.922373	0.906422	0.877816	0.92373	0.903391	0.947394	0.927374	0.943653	0.923142	0.945529	0.958671	0.786394	0.977369	0.904092	0.943271	0.912022	0.919843	0.928457	0.86834	0.837245	0.863933	0.961517	0.915162	0.929156	0.95001	0.959505	0.915842	0.914224	0.945107	0.808895	0.958824	0.934896	0.951576	0.848763	0.794087	0.762177	0.773332	0.784342	0.692396	0.804339	0.722108	0.849942	0.854742	0.794643	0.766557
	'ctxall_Cortex_layers_Layer2-3 left_intersect_Cortex_VISal left'	0.954289	0.950833	0.875956	0.956112	0.952741	0.916708	0.910575	0.927676	0.955714	0.931521	0.900446	0.902835	0.957215	0.971274	0.772953	0.962614	0.891327	0.953659	0.954603	0.943994	0.919732	0.931097	0.906428	0.91767	0.94885	0.924884	0.934493	0.954183	0.945633	0.908394	0.948201	0.973878	0.810052	0.949624	0.904967	0.947447	0.881689	0.820028	0.770611	0.83183	0.828056	0.728013	0.807565	0.754861	0.859113	0.863981	0.818505	0.762141
	'ctxall_Cortex_layers_Layer2-3 left_intersect_Cortex_VISam left'	0.9509	0.972129	0.893696	0.940109	0.948304	0.906442	0.935945	0.942804	0.975537	0.951597	0.86863	0.927678	0.921386	0.964254	0.711875	0.978489	0.876411	0.973302	0.95735	0.960618	0.966253	0.90192	0.908256	0.917093	0.98857	0.95028	0.988466	0.988004	0.955921	0.930855	0.91114	0.955672	0.765093	0.982932	0.907384	0.99642	0.926873	0.858243	0.822259	0.850592	0.865386	0.775177	0.869531	0.800452	0.924709	0.900484	0.872441	0.793554
	'ctxall_Cortex_layers_Layer2-3 left_intersect_Cortex_VISp left'	0.929242	0.959188	0.863043	0.958913	0.939171	0.897295	0.910242	0.919414	0.958286	0.94517	0.922392	0.889273	0.969001	0.97681	0.767646	0.962927	0.890267	0.961316	0.934978	0.944115	0.91441	0.921012	0.887732	0.889573	0.951086	0.923548	0.935462	0.959422	0.953495	0.898668	0.954592	0.975858	0.793217	0.948576	0.908184	0.953245	0.861487	0.797089	0.752259	0.800405	0.802576	0.697433	0.794188	0.727724	0.846692	0.850685	0.797007	0.74691
	'ctxall_Cortex_layers_Layer2-3 right_intersect_Cortex_AUDd right'	0.869758	0.85555	0.823657	0.860603	0.847958	0.806761	0.818688	0.826501	0.855333	0.859411	0.880831	0.862355	0.906627	0.889227	0.748666	0.906365	0.83472	0.86659	0.855148	0.84161	0.837204	0.843333	0.793277	0.803381	0.876975	0.829307	0.835777	0.858726	0.871198	0.832084	0.892153	0.903474	0.763762	0.877671	0.863315	0.857505	0.757302	0.697634	0.653798	0.696531	0.693885	0.600216	0.684539	0.628051	0.737584	0.747432	0.693114	0.662755
	'ctxall_Cortex_layers_Layer2-3 right_intersect_Cortex_AUDp right'	0.841037	0.82947	0.840988	0.834079	0.814299	0.793308	0.821955	0.812619	0.835057	0.816552	0.909746	0.865652	0.894027	0.866466	0.793853	0.899268	0.857869	0.82913	0.823057	0.816384	0.831291	0.805262	0.744588	0.778113	0.865677	0.82181	0.805234	0.835267	0.874539	0.837834	0.8654	0.874992	0.797308	0.866081	0.891256	0.831502	0.729808	0.68946	0.655843	0.672902	0.673461	0.590721	0.677927	0.619978	0.717913	0.742716	0.679381	0.680596
	'ctxall_Cortex_layers_Layer2-3 right_intersect_Cortex_AUDv right'	0.81141	0.79464	0.859826	0.789714	0.769836	0.760743	0.824967	0.779787	0.810206	0.778157	0.91513	0.874162	0.854874	0.833831	0.808486	0.887553	0.854921	0.79206	0.791432	0.778564	0.828929	0.743376	0.686557	0.741205	0.855236	0.796945	0.781917	0.81054	0.865257	0.840445	0.811786	0.828785	0.806739	0.8588	0.900018	0.813191	0.707029	0.679222	0.655717	0.644255	0.65046	0.578673	0.680284	0.604134	0.710309	0.73618	0.669471	0.692311
	'ctxall_Cortex_layers_Layer2-3 right_intersect_Cortex_ECT right'	0.781219	0.707151	0.92567	0.68871	0.700008	0.743149	0.85574	0.742075	0.757645	0.649407	0.843019	0.893172	0.723305	0.740936	0.842827	0.838519	0.856172	0.688392	0.754536	0.708646	0.848491	0.617566	0.59831	0.726082	0.829176	0.765569	0.73906	0.759128	0.836062	0.884008	0.659885	0.706723	0.869307	0.846411	0.908706	0.768243	0.726862	0.75426	0.760168	0.676415	0.693758	0.671424	0.773644	0.684048	0.759419	0.793225	0.738632	0.818314
	'ctxall_Cortex_layers_Layer2-3 right_intersect_Cortex_PERI right'	0.722755	0.660857	0.870125	0.631612	0.644134	0.662018	0.803089	0.671498	0.712566	0.623622	0.808056	0.848028	0.666647	0.690924	0.751555	0.793697	0.784275	0.655754	0.695506	0.652578	0.797673	0.553097	0.540339	0.642594	0.782689	0.698583	0.697714	0.70841	0.77928	0.816312	0.599417	0.647241	0.762223	0.793623	0.842638	0.728517	0.659523	0.672943	0.681659	0.59085	0.6155	0.585471	0.711003	0.598853	0.704161	0.721553	0.6629	0.732772
	'ctxall_Cortex_layers_Layer2-3 right_intersect_Cortex_PTLp right'	0.894885	0.920669	0.853691	0.913706	0.889807	0.848054	0.872932	0.87262	0.917004	0.927436	0.922785	0.893128	0.950669	0.945896	0.763317	0.950567	0.869714	0.933043	0.891912	0.894119	0.884283	0.878657	0.832928	0.839598	0.926333	0.877853	0.894843	0.91847	0.921243	0.869586	0.929857	0.946516	0.776867	0.923396	0.893657	0.918731	0.807319	0.739601	0.696517	0.736726	0.738501	0.638377	0.739615	0.668185	0.794553	0.798788	0.741749	0.701069
	'ctxall_Cortex_layers_Layer2-3 right_intersect_Cortex_RSPagl right'	0.961742	0.895068	0.947135	0.899043	0.931071	0.958632	0.956665	0.946955	0.931428	0.807314	0.871672	0.926017	0.875075	0.909447	0.836105	0.94339	0.934222	0.862996	0.953932	0.925745	0.958591	0.863377	0.865704	0.957867	0.94512	0.953316	0.913822	0.931248	0.959461	0.977163	0.852564	0.900377	0.909349	0.9538	0.961367	0.917049	0.930592	0.935643	0.913127	0.915257	0.917137	0.868629	0.914048	0.888441	0.921619	0.953829	0.917307	0.91498
	'ctxall_Cortex_layers_Layer2-3 right_intersect_Cortex_RSPd right'	0.944334	0.87465	0.956047	0.859443	0.897704	0.948139	0.951107	0.929856	0.912617	0.796883	0.817198	0.947975	0.8267	0.882797	0.814035	0.929098	0.913664	0.850638	0.934676	0.890462	0.961079	0.820841	0.839833	0.961264	0.936906	0.926183	0.905732	0.914987	0.924522	0.975085	0.799183	0.861071	0.898144	0.948603	0.925232	0.909814	0.95426	0.95685	0.936078	0.937843	0.939172	0.915153	0.946052	0.925928	0.948331	0.966368	0.953685	0.932382
	'ctxall_Cortex_layers_Layer2-3 right_intersect_Cortex_RSPv right'	0.656556	0.539474	0.73851	0.504233	0.571399	0.667944	0.698852	0.63212	0.593978	0.458553	0.467606	0.707452	0.449969	0.531285	0.55758	0.609298	0.625125	0.516377	0.636608	0.561258	0.711267	0.460137	0.522099	0.702124	0.644975	0.621394	0.615194	0.603113	0.6015	0.734265	0.418248	0.49081	0.667835	0.668384	0.626266	0.612427	0.757068	0.82043	0.840744	0.763322	0.779923	0.866568	0.83413	0.839426	0.781168	0.778878	0.824921	0.828356
	'ctxall_Cortex_layers_Layer2-3 right_intersect_Cortex_TEa right'	0.739486	0.727085	0.833597	0.714425	0.690515	0.690205	0.785425	0.706936	0.749812	0.716821	0.89607	0.842628	0.790583	0.77018	0.796113	0.836965	0.817916	0.728957	0.718266	0.702266	0.780722	0.65251	0.597042	0.663541	0.80244	0.728094	0.716636	0.746402	0.81465	0.796595	0.730528	0.750465	0.775557	0.806569	0.862827	0.754097	0.640476	0.621266	0.606505	0.572996	0.583346	0.521545	0.6358	0.545784	0.655954	0.68397	0.612186	0.656186
	'ctxall_Cortex_layers_Layer2-3 right_intersect_Cortex_VISal right'	0.887101	0.952225	0.851691	0.944338	0.905167	0.887518	0.897391	0.911635	0.941168	0.930738	0.95665	0.879177	0.978727	0.968409	0.79661	0.960735	0.908925	0.945943	0.885612	0.925701	0.889195	0.897232	0.843405	0.860473	0.934276	0.917246	0.902535	0.93986	0.954169	0.882021	0.95056	0.96322	0.805309	0.926355	0.922805	0.925853	0.820089	0.765636	0.731454	0.757829	0.762987	0.666123	0.763105	0.703574	0.808192	0.831584	0.762437	0.73829
	'ctxall_Cortex_layers_Layer2-3 right_intersect_Cortex_VISam right'	0.934383	0.974946	0.884864	0.951048	0.940607	0.904703	0.931695	0.94107	0.972773	0.951163	0.914627	0.915351	0.954091	0.975048	0.748603	0.982717	0.89986	0.971475	0.937285	0.959261	0.947494	0.907303	0.889808	0.898784	0.980989	0.950231	0.966951	0.981851	0.969236	0.922565	0.936532	0.968613	0.785493	0.973271	0.927106	0.981385	0.890217	0.827741	0.793976	0.816052	0.829744	0.73408	0.834211	0.76619	0.886178	0.881316	0.833649	0.779513
	'ctxall_Cortex_layers_Layer2-3 right_intersect_Cortex_VISp right'	0.870297	0.922142	0.8111	0.933367	0.895406	0.854058	0.863156	0.879207	0.91556	0.899299	0.945075	0.829739	0.97021	0.946483	0.770043	0.926665	0.875588	0.915911	0.873269	0.908705	0.853646	0.893661	0.834364	0.825598	0.900524	0.889923	0.873462	0.91105	0.932572	0.847901	0.950887	0.951513	0.773777	0.892741	0.896385	0.894724	0.777695	0.724891	0.686972	0.721784	0.724315	0.6175	0.71684	0.654681	0.763808	0.788872	0.71502	0.69453
	'ctxall_Cortex_layers_Layer4 left_intersect_Cortex_AUDd left'	0.950438	0.907797	0.940417	0.905654	0.93362	0.969365	0.980119	0.958621	0.948165	0.805383	0.871425	0.90474	0.865623	0.913573	0.82475	0.938135	0.937857	0.865784	0.946829	0.938664	0.964111	0.850334	0.862158	0.956588	0.946154	0.969177	0.925556	0.943923	0.972767	0.981278	0.836189	0.889492	0.89873	0.952797	0.960597	0.926241	0.945625	0.962459	0.952516	0.931945	0.942667	0.899593	0.95282	0.919536	0.949725	0.983207	0.944192	0.948762
	'ctxall_Cortex_layers_Layer4 left_intersect_Cortex_AUDp left'	0.960199	0.904341	0.938115	0.907122	0.941622	0.976678	0.974711	0.961631	0.945897	0.80168	0.846659	0.904123	0.857505	0.910108	0.811928	0.929773	0.926946	0.86284	0.958009	0.937734	0.963571	0.862378	0.880785	0.973438	0.939814	0.966161	0.925406	0.939724	0.959703	0.977998	0.835237	0.888873	0.892851	0.94792	0.943053	0.922579	0.960172	0.975525	0.959496	0.959162	0.963887	0.923589	0.959205	0.93834	0.957752	0.985976	0.961336	0.948025
	'ctxall_Cortex_layers_Layer4 left_intersect_Cortex_AUDv left'	0.899214	0.856646	0.934241	0.857383	0.876852	0.94513	0.968088	0.91876	0.906096	0.741831	0.875551	0.877694	0.82659	0.870863	0.86579	0.902322	0.941888	0.806182	0.889534	0.885778	0.926111	0.785836	0.787114	0.913258	0.900553	0.932032	0.863723	0.892828	0.951446	0.963486	0.780659	0.833493	0.92956	0.909804	0.95855	0.869232	0.896094	0.941584	0.946799	0.894136	0.9054	0.881028	0.935482	0.90028	0.909704	0.967984	0.91392	0.967247
	'ctxall_Cortex_layers_Layer4 left_intersect_Cortex_PTLp left'	0.952723	0.898104	0.949593	0.891469	0.925853	0.975409	0.977008	0.955531	0.939415	0.799611	0.857574	0.922367	0.853947	0.905081	0.835804	0.937655	0.940636	0.863253	0.944265	0.924281	0.964613	0.837765	0.854832	0.967637	0.943999	0.957849	0.916921	0.935779	0.960441	0.985308	0.820039	0.877679	0.91241	0.952855	0.952884	0.91966	0.954561	0.971918	0.96009	0.942469	0.950266	0.917112	0.961362	0.937335	0.954772	0.989744	0.955051	0.958378
	'ctxall_Cortex_layers_Layer4 left_intersect_Cortex_TEa left'	0.902332	0.858541	0.946388	0.853347	0.86935	0.941752	0.971509	0.914427	0.904846	0.75506	0.891695	0.90387	0.836883	0.876391	0.894959	0.916232	0.957289	0.820757	0.887393	0.876176	0.930377	0.774553	0.773043	0.911435	0.913355	0.920219	0.86148	0.896126	0.951706	0.969889	0.780873	0.834853	0.94816	0.925929	0.964483	0.876769	0.893642	0.930715	0.930806	0.877274	0.889602	0.861364	0.930043	0.884575	0.906591	0.96454	0.902838	0.960269
	'ctxall_Cortex_layers_Layer4 left_intersect_Cortex_VISal left'	0.939054	0.897295	0.927947	0.896732	0.929304	0.968739	0.968698	0.958224	0.936571	0.786639	0.839924	0.891521	0.847791	0.896735	0.803799	0.918501	0.92097	0.852347	0.942011	0.932616	0.959479	0.848762	0.869366	0.963334	0.933246	0.966368	0.917655	0.934045	0.956251	0.972218	0.823416	0.874884	0.88305	0.939709	0.94136	0.915633	0.953074	0.975419	0.965793	0.952372	0.960405	0.925354	0.962363	0.944761	0.954254	0.985567	0.961104	0.953205
	'ctxall_Cortex_layers_Layer4 left_intersect_Cortex_VISam left'	0.961074	0.942719	0.933152	0.929761	0.953107	0.979944	0.984421	0.975594	0.972855	0.855315	0.876909	0.919279	0.890568	0.941791	0.808717	0.958843	0.940823	0.913012	0.959605	0.958968	0.973956	0.872912	0.88778	0.970138	0.967995	0.978041	0.952377	0.970407	0.979013	0.979176	0.860387	0.915172	0.876266	0.97042	0.950269	0.95585	0.963467	0.957208	0.93923	0.934118	0.946579	0.891914	0.953829	0.917513	0.963152	0.986173	0.946644	0.927128
	'ctxall_Cortex_layers_Layer4 left_intersect_Cortex_VISp left'	0.936136	0.906627	0.927475	0.900684	0.928632	0.959349	0.971717	0.960856	0.941927	0.799466	0.836839	0.894885	0.849986	0.900406	0.787976	0.921841	0.916665	0.862195	0.941962	0.936841	0.967401	0.850455	0.872383	0.95786	0.943226	0.969466	0.92938	0.942853	0.956592	0.970989	0.826893	0.878268	0.864893	0.948741	0.938314	0.928989	0.958174	0.973496	0.9636	0.949393	0.961764	0.922944	0.966349	0.941145	0.962922	0.983265	0.965192	0.945774
	'ctxall_Cortex_layers_Layer4 right_intersect_Cortex_AUDd right'	0.94464	0.900737	0.957164	0.896902	0.912278	0.94521	0.97054	0.935352	0.937453	0.821324	0.929853	0.937513	0.896778	0.922354	0.88059	0.962331	0.964757	0.874401	0.928601	0.91508	0.953725	0.83617	0.823671	0.923158	0.952765	0.944315	0.904077	0.93232	0.977895	0.979418	0.852448	0.898716	0.928982	0.959746	0.98575	0.918344	0.896987	0.902022	0.886994	0.861801	0.871619	0.816976	0.895243	0.84451	0.899839	0.942399	0.879582	0.907862
	'ctxall_Cortex_layers_Layer4 right_intersect_Cortex_AUDp right'	0.924934	0.876057	0.963281	0.873967	0.887392	0.930243	0.968427	0.915527	0.919263	0.790925	0.930816	0.930225	0.875748	0.90176	0.895329	0.947296	0.962488	0.844154	0.908209	0.891777	0.943358	0.807559	0.791999	0.903024	0.934764	0.929283	0.88101	0.910249	0.96979	0.976116	0.826349	0.872921	0.941694	0.943904	0.988635	0.895999	0.878098	0.896326	0.88809	0.848666	0.858565	0.812647	0.892443	0.836473	0.887557	0.93654	0.871979	0.918387
	'ctxall_Cortex_layers_Layer4 right_intersect_Cortex_AUDv right'	0.876755	0.823993	0.955132	0.820098	0.826462	0.880112	0.94343	0.865068	0.871122	0.740042	0.932598	0.916055	0.839396	0.856828	0.91665	0.917718	0.95261	0.792494	0.853706	0.834794	0.910002	0.74438	0.720333	0.845473	0.900892	0.881938	0.827839	0.862336	0.940952	0.952674	0.777984	0.822113	0.947965	0.912673	0.981505	0.850524	0.821125	0.850431	0.850149	0.787893	0.800558	0.761756	0.852899	0.784922	0.839492	0.896841	0.822989	0.899262
	'ctxall_Cortex_layers_Layer4 right_intersect_Cortex_PTLp right'	0.954845	0.946227	0.946172	0.942532	0.941981	0.967413	0.978508	0.964475	0.968911	0.875771	0.943486	0.940528	0.939869	0.963095	0.872068	0.981096	0.972007	0.922189	0.945984	0.948027	0.961324	0.886112	0.866564	0.946924	0.97035	0.966442	0.931506	0.963124	0.991802	0.975112	0.902021	0.941816	0.913507	0.973608	0.979734	0.947097	0.916435	0.902843	0.878707	0.881087	0.887026	0.819584	0.895026	0.84909	0.911258	0.94701	0.889591	0.889447
	'ctxall_Cortex_layers_Layer4 right_intersect_Cortex_TEa right'	0.811128	0.763025	0.922844	0.762179	0.760681	0.836946	0.91022	0.812254	0.815009	0.671049	0.916479	0.868417	0.788247	0.800143	0.942147	0.862422	0.939388	0.72785	0.78462	0.77077	0.854887	0.673393	0.644152	0.788398	0.842236	0.82716	0.755671	0.799956	0.897884	0.912657	0.712275	0.754808	0.953495	0.855769	0.953372	0.78367	0.761387	0.810447	0.820219	0.735971	0.750321	0.723707	0.816112	0.748709	0.785093	0.860182	0.774806	0.889929
	'ctxall_Cortex_layers_Layer4 right_intersect_Cortex_VISal right'	0.914068	0.910758	0.931647	0.898774	0.910035	0.960441	0.978091	0.957742	0.942901	0.802812	0.887069	0.899989	0.870049	0.909191	0.836953	0.93471	0.951792	0.865896	0.911349	0.927153	0.953871	0.831593	0.83449	0.935486	0.940814	0.966085	0.909293	0.936779	0.971347	0.969144	0.828611	0.876562	0.894284	0.942363	0.962589	0.91708	0.924097	0.944576	0.942979	0.905535	0.921717	0.88283	0.942876	0.91112	0.933344	0.975439	0.929556	0.94578
	'ctxall_Cortex_layers_Layer4 right_intersect_Cortex_VISam right'	0.956947	0.95191	0.925286	0.933443	0.955819	0.965026	0.978634	0.973481	0.977937	0.871487	0.870284	0.916021	0.893309	0.945197	0.774625	0.961455	0.922087	0.923079	0.961534	0.9669	0.979813	0.880911	0.898982	0.959687	0.974464	0.982685	0.968716	0.979483	0.979527	0.972847	0.869646	0.922292	0.842931	0.973632	0.943602	0.969338	0.962364	0.946379	0.928892	0.925087	0.94012	0.880124	0.948786	0.905645	0.965779	0.975727	0.943869	0.90741
	'ctxall_Cortex_layers_Layer4 right_intersect_Cortex_VISp right'	0.89286	0.89895	0.903945	0.889644	0.900228	0.93484	0.954646	0.948079	0.926929	0.783548	0.872301	0.868788	0.862193	0.890747	0.800686	0.9157	0.928666	0.84679	0.895512	0.924694	0.940668	0.830004	0.83202	0.910457	0.928195	0.965311	0.901128	0.926123	0.962439	0.94926	0.828814	0.868472	0.858066	0.925681	0.95417	0.905571	0.899983	0.922385	0.924888	0.881629	0.901415	0.858093	0.917765	0.890216	0.910786	0.94988	0.907109	0.920841
	'ctxall_Cortex_layers_Layer5 left_intersect_Cortex_AUDd left'	0.881045	0.788418	0.943753	0.772863	0.816818	0.906231	0.936444	0.861166	0.846922	0.694993	0.770069	0.90401	0.732414	0.802525	0.828603	0.858086	0.886326	0.761093	0.863964	0.805238	0.912166	0.704381	0.734719	0.90626	0.867754	0.855093	0.82427	0.839845	0.869595	0.947969	0.68217	0.753071	0.911472	0.889902	0.884203	0.833512	0.914306	0.959234	0.958225	0.912514	0.919403	0.930624	0.964787	0.931788	0.928893	0.963371	0.945922	0.974673
	'ctxall_Cortex_layers_Layer5 left_intersect_Cortex_AUDp left'	0.883069	0.793343	0.938394	0.783178	0.827561	0.915207	0.941205	0.873198	0.852547	0.686912	0.771746	0.885405	0.734161	0.804048	0.820716	0.854963	0.885931	0.754389	0.868592	0.820643	0.913382	0.71669	0.747044	0.91151	0.865671	0.873333	0.829766	0.844344	0.88017	0.949621	0.689715	0.75848	0.909753	0.88628	0.894469	0.83376	0.917609	0.973014	0.978176	0.925722	0.933738	0.946808	0.973242	0.946168	0.934019	0.972483	0.955609	0.989551
	'ctxall_Cortex_layers_Layer5 left_intersect_Cortex_AUDv left'	0.869386	0.796375	0.940673	0.788993	0.821926	0.917519	0.948186	0.878419	0.854505	0.681032	0.812611	0.881844	0.753879	0.809931	0.864433	0.861977	0.918749	0.751579	0.853599	0.822958	0.90927	0.715518	0.731132	0.897356	0.867899	0.882246	0.818382	0.843766	0.89923	0.954552	0.701066	0.763935	0.938744	0.88441	0.923452	0.827038	0.891958	0.955697	0.967164	0.897951	0.909185	0.916628	0.95393	0.926838	0.909828	0.9675	0.929342	0.995108
	'ctxall_Cortex_layers_Layer5 left_intersect_Cortex_ECT left'	0.903042	0.820907	0.941092	0.791155	0.845921	0.896936	0.947326	0.884495	0.875684	0.730721	0.753203	0.913561	0.737083	0.816615	0.750162	0.877141	0.866653	0.795261	0.891715	0.840849	0.95036	0.727272	0.777286	0.910293	0.906366	0.88497	0.880258	0.877656	0.882375	0.956726	0.697724	0.772123	0.839561	0.920885	0.880287	0.882817	0.94818	0.97387	0.97509	0.924634	0.946022	0.945544	0.991337	0.948106	0.972247	0.972222	0.973919	0.960162
	'ctxall_Cortex_layers_Layer5 left_intersect_Cortex_PERI left'	0.788814	0.739621	0.712806	0.691458	0.763074	0.736158	0.749092	0.75915	0.760789	0.702582	0.512051	0.731655	0.590902	0.696608	0.441631	0.719616	0.609503	0.735625	0.800545	0.75419	0.807498	0.673095	0.774271	0.801963	0.774354	0.751063	0.831599	0.781421	0.690384	0.748766	0.601152	0.676448	0.535191	0.78043	0.63261	0.807667	0.889033	0.834863	0.809481	0.84639	0.867757	0.848095	0.856817	0.831102	0.895329	0.803069	0.878904	0.714746
	'ctxall_Cortex_layers_Layer5 left_intersect_Cortex_PTLp left'	0.849321	0.748661	0.922757	0.735097	0.779751	0.883667	0.908088	0.832611	0.808252	0.650519	0.735503	0.879061	0.694742	0.763603	0.823409	0.822615	0.866389	0.718437	0.829119	0.766992	0.880523	0.669331	0.699058	0.884344	0.832113	0.822868	0.783427	0.800712	0.834735	0.923554	0.644483	0.714471	0.909424	0.856143	0.857535	0.793014	0.888706	0.945581	0.947943	0.89808	0.902537	0.927831	0.946246	0.925084	0.901977	0.943343	0.929821	0.970062
	'ctxall_Cortex_layers_Layer5 left_intersect_Cortex_RSPagl left'	0.836343	0.748394	0.861693	0.742761	0.793912	0.88895	0.876064	0.837647	0.80224	0.640976	0.670049	0.81342	0.672303	0.750414	0.737023	0.781354	0.810308	0.708276	0.831791	0.779231	0.855561	0.693672	0.739397	0.901559	0.800083	0.826649	0.7851	0.794192	0.805976	0.884892	0.642171	0.710502	0.83894	0.820582	0.802252	0.780304	0.908838	0.963767	0.961191	0.946415	0.943451	0.974272	0.951939	0.964614	0.910479	0.940071	0.955154	0.950367
	'ctxall_Cortex_layers_Layer5 left_intersect_Cortex_RSPd left'	0.828586	0.744961	0.821695	0.738842	0.792509	0.886544	0.839921	0.837681	0.786086	0.640212	0.633862	0.791881	0.665005	0.739808	0.696761	0.763765	0.783544	0.707325	0.82221	0.775011	0.830751	0.706257	0.756492	0.909743	0.783386	0.81555	0.774957	0.783542	0.777657	0.852781	0.644734	0.709637	0.801916	0.801698	0.766784	0.767193	0.906403	0.946706	0.93443	0.94937	0.941383	0.969518	0.921151	0.962382	0.892267	0.916868	0.942968	0.908032
	'ctxall_Cortex_layers_Layer5 left_intersect_Cortex_RSPv left'	0.729469	0.619366	0.798832	0.614595	0.669096	0.797442	0.793154	0.728373	0.682688	0.504926	0.596848	0.7284	0.557437	0.62809	0.722911	0.678215	0.749323	0.575148	0.712044	0.656695	0.754459	0.557676	0.597172	0.794627	0.69145	0.720673	0.656998	0.672333	0.713446	0.811168	0.516356	0.583104	0.827103	0.715594	0.739917	0.654896	0.797221	0.894596	0.915651	0.845299	0.846751	0.914858	0.88159	0.901816	0.809566	0.868284	0.865948	0.935221
	'ctxall_Cortex_layers_Layer5 left_intersect_Cortex_TEa left'	0.882058	0.820899	0.954182	0.803296	0.834438	0.910506	0.963984	0.891094	0.875753	0.71137	0.833967	0.904406	0.773907	0.828597	0.849545	0.888481	0.928251	0.779788	0.866781	0.842602	0.935611	0.725278	0.742047	0.892026	0.901186	0.899795	0.849635	0.870767	0.920095	0.968914	0.719647	0.782925	0.918978	0.914279	0.942073	0.86092	0.89993	0.950413	0.962748	0.883432	0.904273	0.899152	0.959227	0.913495	0.925356	0.969379	0.929193	0.985064
	'ctxall_Cortex_layers_Layer5 left_intersect_Cortex_VISal left'	0.852395	0.754716	0.925389	0.740129	0.787034	0.883241	0.914819	0.837767	0.815415	0.653871	0.734135	0.877161	0.694042	0.765343	0.808676	0.823674	0.862458	0.722763	0.836758	0.776085	0.8903	0.672746	0.70685	0.885882	0.83866	0.831688	0.794532	0.808462	0.840043	0.927884	0.645437	0.716256	0.896295	0.861872	0.860524	0.802524	0.898152	0.955957	0.960353	0.905432	0.913357	0.937998	0.960383	0.934546	0.915126	0.950854	0.940976	0.977004
	'ctxall_Cortex_layers_Layer5 left_intersect_Cortex_VISam left'	0.893066	0.825378	0.937017	0.799597	0.845993	0.920123	0.951253	0.894751	0.877481	0.723567	0.771366	0.898919	0.746661	0.822627	0.782828	0.876024	0.884645	0.789897	0.882469	0.84776	0.93759	0.732101	0.771484	0.920701	0.895795	0.896698	0.868413	0.87608	0.894476	0.957632	0.704449	0.777369	0.873332	0.910114	0.896906	0.870207	0.943325	0.981765	0.988148	0.930792	0.948456	0.955034	0.991725	0.960216	0.963093	0.98564	0.972827	0.983398
	'ctxall_Cortex_layers_Layer5 left_intersect_Cortex_VISp left'	0.883485	0.799316	0.943743	0.778123	0.822546	0.905145	0.939789	0.869302	0.854573	0.706497	0.761865	0.907914	0.73198	0.806304	0.804921	0.862982	0.878852	0.771443	0.869232	0.814871	0.922737	0.710372	0.745689	0.910338	0.877892	0.864278	0.839886	0.850541	0.87144	0.949162	0.685345	0.757554	0.890923	0.898716	0.881967	0.847895	0.927832	0.967706	0.967838	0.920998	0.931305	0.942931	0.977617	0.94231	0.945233	0.969017	0.960174	0.974444
	'ctxall_Cortex_layers_Layer5 right_intersect_Cortex_AUDd right'	0.867947	0.786477	0.962142	0.774376	0.804963	0.895677	0.947005	0.859229	0.845228	0.684745	0.836767	0.911061	0.758406	0.807438	0.8898	0.875216	0.926565	0.751551	0.845907	0.805066	0.912593	0.697055	0.705779	0.875639	0.875874	0.864828	0.811079	0.83762	0.899734	0.960259	0.697607	0.759816	0.953502	0.895086	0.938279	0.827168	0.8704	0.926867	0.936544	0.859123	0.871916	0.873765	0.932399	0.885612	0.892554	0.948212	0.901411	0.977294
	'ctxall_Cortex_layers_Layer5 right_intersect_Cortex_AUDp right'	0.853427	0.775069	0.958015	0.766157	0.789345	0.883261	0.93753	0.847377	0.832514	0.675302	0.845842	0.906876	0.759728	0.800205	0.913953	0.868248	0.934259	0.741165	0.829196	0.789112	0.898347	0.686611	0.686308	0.85915	0.865825	0.850448	0.791083	0.823037	0.891855	0.950884	0.694123	0.752678	0.965733	0.885588	0.93807	0.811975	0.847783	0.905042	0.913054	0.836166	0.848016	0.847272	0.908542	0.86129	0.868007	0.929457	0.876624	0.964405
	'ctxall_Cortex_layers_Layer5 right_intersect_Cortex_AUDv right'	0.812997	0.733636	0.945922	0.727719	0.745393	0.843994	0.913441	0.804373	0.794974	0.634768	0.839596	0.882096	0.728718	0.764903	0.920439	0.837128	0.913124	0.696914	0.788464	0.747043	0.865632	0.645047	0.637755	0.813574	0.828305	0.813603	0.748442	0.781886	0.866198	0.925324	0.659336	0.714402	0.963972	0.849998	0.925265	0.770977	0.80065	0.868098	0.882555	0.792934	0.803532	0.808612	0.875458	0.818843	0.827375	0.89539	0.838331	0.947322
	'ctxall_Cortex_layers_Layer5 right_intersect_Cortex_ECT right'	0.778456	0.699973	0.939793	0.676744	0.697627	0.783606	0.883608	0.760501	0.759945	0.619239	0.814797	0.895889	0.69225	0.727437	0.880622	0.823449	0.88516	0.676943	0.748612	0.701565	0.855068	0.592913	0.590499	0.759784	0.82042	0.770378	0.727334	0.753998	0.830957	0.904638	0.616461	0.674279	0.913982	0.839264	0.899298	0.755717	0.764925	0.819813	0.837825	0.731616	0.751338	0.75752	0.843055	0.771844	0.800697	0.852276	0.799042	0.903331
	'ctxall_Cortex_layers_Layer5 right_intersect_Cortex_PERI right'	0.781534	0.694359	0.941588	0.66476	0.693144	0.761721	0.881526	0.742819	0.75894	0.625974	0.795044	0.899889	0.670181	0.71971	0.829745	0.819992	0.853363	0.678591	0.749538	0.69265	0.856976	0.577835	0.585302	0.743882	0.818172	0.754364	0.734387	0.749547	0.815909	0.894126	0.596448	0.660198	0.866811	0.837456	0.876317	0.760728	0.765971	0.811714	0.829823	0.721782	0.74573	0.750059	0.847977	0.757315	0.810918	0.843011	0.797653	0.884389
	'ctxall_Cortex_layers_Layer5 right_intersect_Cortex_PTLp right'	0.857517	0.775078	0.957368	0.755867	0.789797	0.887487	0.937669	0.850717	0.83326	0.675967	0.80762	0.911887	0.736017	0.791561	0.873229	0.863731	0.915617	0.743031	0.83352	0.788834	0.906913	0.678541	0.693163	0.872296	0.868214	0.85083	0.802808	0.82632	0.879619	0.952609	0.674314	0.741016	0.94119	0.887577	0.917825	0.818978	0.874751	0.930719	0.941363	0.861617	0.876221	0.887987	0.938993	0.89754	0.897009	0.947583	0.908783	0.979581
	'ctxall_Cortex_layers_Layer5 right_intersect_Cortex_RSPagl right'	0.874053	0.772898	0.897732	0.771153	0.825952	0.914799	0.903304	0.867988	0.828538	0.659428	0.717304	0.846006	0.709143	0.77853	0.777143	0.819447	0.851116	0.729259	0.86348	0.812196	0.886016	0.724699	0.763074	0.92243	0.834409	0.862598	0.810818	0.821662	0.846782	0.920868	0.678978	0.745497	0.880331	0.853659	0.855195	0.805974	0.918604	0.976294	0.974991	0.94929	0.949096	0.969827	0.956792	0.966278	0.919518	0.958042	0.95772	0.971564
	'ctxall_Cortex_layers_Layer5 right_intersect_Cortex_RSPd right'	0.820374	0.717238	0.849048	0.712501	0.766946	0.87292	0.852034	0.815809	0.770972	0.61018	0.651139	0.804268	0.650551	0.722832	0.742947	0.761547	0.802301	0.679554	0.808425	0.749272	0.83291	0.666972	0.710774	0.886666	0.779144	0.800159	0.753811	0.766405	0.782054	0.871011	0.618197	0.685672	0.847072	0.801841	0.78829	0.751267	0.88597	0.946491	0.943771	0.925729	0.921162	0.959114	0.927532	0.951064	0.883245	0.920797	0.932636	0.940711
	'ctxall_Cortex_layers_Layer5 right_intersect_Cortex_RSPv right'	0.70839	0.59744	0.781949	0.591449	0.647409	0.776168	0.774326	0.708823	0.660875	0.48293	0.572079	0.70949	0.532858	0.60391	0.699654	0.65548	0.727797	0.552464	0.69084	0.635428	0.737181	0.535783	0.577865	0.775058	0.671175	0.701274	0.637787	0.651073	0.690843	0.792615	0.492849	0.559028	0.805234	0.695126	0.718741	0.634626	0.78205	0.884137	0.909159	0.832895	0.835957	0.912193	0.872021	0.896548	0.796482	0.852959	0.856735	0.926308
	'ctxall_Cortex_layers_Layer5 right_intersect_Cortex_TEa right'	0.81404	0.739825	0.953915	0.72495	0.742847	0.832569	0.912447	0.80677	0.796806	0.647322	0.846981	0.904059	0.734816	0.766612	0.911453	0.850829	0.919891	0.708521	0.786436	0.747794	0.877763	0.643033	0.635737	0.805684	0.846101	0.81545	0.75765	0.789204	0.868605	0.929949	0.66305	0.718371	0.949152	0.864497	0.933149	0.783612	0.798664	0.856196	0.870534	0.775289	0.79177	0.792467	0.867625	0.80808	0.826713	0.886932	0.829902	0.932951
	'ctxall_Cortex_layers_Layer5 right_intersect_Cortex_VISal right'	0.858228	0.783224	0.94648	0.759205	0.797199	0.894861	0.934371	0.860094	0.838172	0.683653	0.781733	0.908865	0.729514	0.79155	0.840793	0.858727	0.902939	0.752681	0.837751	0.794746	0.910341	0.685598	0.70991	0.886352	0.868925	0.85484	0.812174	0.831832	0.87015	0.946716	0.671489	0.740095	0.913819	0.885986	0.896922	0.825388	0.894904	0.945988	0.955027	0.884784	0.899661	0.916296	0.955141	0.925892	0.914358	0.956562	0.931256	0.979223
	'ctxall_Cortex_layers_Layer5 right_intersect_Cortex_VISam right'	0.907912	0.839635	0.961147	0.818206	0.857363	0.928184	0.968505	0.902947	0.892937	0.742765	0.814837	0.923682	0.778271	0.845508	0.82716	0.900586	0.915667	0.807451	0.89607	0.858038	0.951143	0.747235	0.774396	0.923494	0.914915	0.906222	0.876037	0.889404	0.918211	0.976303	0.730755	0.80067	0.907378	0.929806	0.927152	0.883684	0.937565	0.972353	0.974051	0.919259	0.93497	0.929828	0.981766	0.938752	0.956255	0.985452	0.959427	0.983317
	'ctxall_Cortex_layers_Layer5 right_intersect_Cortex_VISp right'	0.876185	0.802733	0.96035	0.788024	0.820515	0.900948	0.953313	0.875289	0.858235	0.698193	0.822356	0.911486	0.761583	0.814353	0.859457	0.87808	0.91916	0.766429	0.860962	0.82257	0.928121	0.712831	0.728983	0.889266	0.889418	0.88047	0.832273	0.853841	0.902827	0.963701	0.706588	0.769198	0.928258	0.907394	0.93321	0.846634	0.893926	0.945862	0.953801	0.881525	0.897327	0.897555	0.953258	0.907981	0.91648	0.959842	0.925643	0.981013
	'ctxall_Cortex_layers_Layer6 left_intersect_Cortex_AUDd left'	0.856613	0.750524	0.946413	0.725417	0.778125	0.865738	0.914483	0.830215	0.812288	0.658274	0.733419	0.904972	0.685741	0.759363	0.793534	0.836318	0.858593	0.722008	0.835823	0.769666	0.905421	0.661259	0.697232	0.873423	0.852025	0.829486	0.804161	0.809281	0.839767	0.937615	0.637547	0.712117	0.885272	0.873423	0.869922	0.811048	0.896424	0.947895	0.956431	0.887561	0.901088	0.929053	0.958757	0.923974	0.919536	0.944149	0.938514	0.971773
	'ctxall_Cortex_layers_Layer6 left_intersect_Cortex_AUDp left'	0.875712	0.793866	0.958802	0.774942	0.815332	0.903261	0.947739	0.873733	0.85171	0.688455	0.795815	0.90915	0.74065	0.80257	0.840465	0.869544	0.909787	0.755059	0.856509	0.815796	0.925802	0.704506	0.727451	0.894418	0.881527	0.877312	0.83015	0.846186	0.890535	0.962272	0.688634	0.757125	0.920538	0.898046	0.920161	0.838521	0.90422	0.959654	0.971579	0.896388	0.912771	0.926066	0.964526	0.932802	0.925663	0.966676	0.941391	0.993106
	'ctxall_Cortex_layers_Layer6 left_intersect_Cortex_AUDv left'	0.895001	0.823184	0.97241	0.80458	0.840248	0.91739	0.962485	0.894954	0.877021	0.720443	0.828517	0.928651	0.775851	0.832359	0.850456	0.898024	0.926683	0.784554	0.8796	0.844234	0.946401	0.737616	0.7544	0.908319	0.907515	0.902798	0.856938	0.873068	0.918196	0.977861	0.726961	0.791897	0.927383	0.921312	0.945696	0.865787	0.913258	0.958472	0.965963	0.899555	0.91463	0.915025	0.962448	0.924985	0.932811	0.972154	0.942642	0.986004
	'ctxall_Cortex_layers_Layer6 left_intersect_Cortex_ECT left'	0.832947	0.732049	0.925228	0.693452	0.752317	0.82299	0.89118	0.806089	0.790841	0.64698	0.6885	0.894222	0.648655	0.728651	0.723467	0.815604	0.815238	0.708599	0.815133	0.748998	0.902018	0.630142	0.679267	0.842455	0.846195	0.808096	0.803806	0.796862	0.809926	0.916214	0.604353	0.682158	0.818056	0.865491	0.836272	0.809558	0.891238	0.933077	0.945921	0.864452	0.888511	0.919981	0.957762	0.91292	0.923832	0.923502	0.934279	0.944849
	'ctxall_Cortex_layers_Layer6 left_intersect_Cortex_PERI left'	0.818456	0.705761	0.856665	0.656764	0.730432	0.763859	0.820632	0.75501	0.755003	0.658621	0.592333	0.861315	0.597392	0.694087	0.592705	0.774274	0.708966	0.705086	0.804597	0.715596	0.864613	0.6121	0.685409	0.815173	0.81322	0.749859	0.801998	0.770785	0.735888	0.848553	0.571679	0.655156	0.694875	0.83429	0.735186	0.799899	0.888644	0.883918	0.87581	0.842828	0.86315	0.884014	0.915601	0.8643	0.913436	0.862352	0.908518	0.838232
	'ctxall_Cortex_layers_Layer6 left_intersect_Cortex_PTLp left'	0.828974	0.722167	0.919922	0.695054	0.750013	0.849951	0.884738	0.81129	0.780172	0.62535	0.70164	0.878865	0.656257	0.727388	0.775373	0.808137	0.837057	0.690424	0.80405	0.744285	0.876839	0.634739	0.672094	0.857326	0.823246	0.808778	0.774366	0.781043	0.81207	0.913612	0.609081	0.682847	0.872639	0.844814	0.848492	0.779377	0.87659	0.936245	0.950851	0.872359	0.886495	0.927892	0.941616	0.923738	0.897229	0.928042	0.924279	0.965186
	'ctxall_Cortex_layers_Layer6 left_intersect_Cortex_RSPagl left'	0.677949	0.563038	0.755317	0.535242	0.603608	0.703874	0.728654	0.658923	0.623247	0.471584	0.490669	0.705696	0.46946	0.556047	0.576712	0.622833	0.643808	0.53134	0.664025	0.592276	0.728334	0.488699	0.552102	0.731701	0.654379	0.652931	0.635378	0.623981	0.629925	0.754423	0.43919	0.512696	0.69048	0.67694	0.648999	0.627249	0.782256	0.857898	0.881751	0.80668	0.819193	0.908947	0.868595	0.877715	0.807178	0.813322	0.858405	0.866983
	'ctxall_Cortex_layers_Layer6 left_intersect_Cortex_RSPd left'	0.624858	0.516181	0.69078	0.490493	0.555972	0.663117	0.668098	0.614357	0.569698	0.427963	0.435013	0.64786	0.425089	0.507042	0.532211	0.565522	0.593646	0.486212	0.609686	0.54227	0.666	0.449904	0.513194	0.693317	0.595972	0.599878	0.57888	0.570409	0.569611	0.692275	0.39741	0.466186	0.642386	0.618088	0.585459	0.570739	0.737942	0.813569	0.834823	0.773344	0.78191	0.88183	0.816619	0.849482	0.754245	0.762425	0.815359	0.815734
	'ctxall_Cortex_layers_Layer6 left_intersect_Cortex_RSPv left'	0.567256	0.455061	0.646217	0.433813	0.495793	0.610711	0.617493	0.556127	0.509797	0.368162	0.39766	0.59592	0.376727	0.450517	0.516589	0.510209	0.556174	0.425418	0.549022	0.481805	0.607138	0.392324	0.4484	0.634063	0.537541	0.541939	0.512396	0.508832	0.518931	0.644173	0.346442	0.410045	0.62335	0.560816	0.543892	0.506948	0.672331	0.762619	0.790228	0.713464	0.721624	0.831785	0.763588	0.799503	0.690326	0.711439	0.755422	0.786272
	'ctxall_Cortex_layers_Layer6 left_intersect_Cortex_TEa left'	0.87532	0.789425	0.962203	0.761445	0.807744	0.883226	0.939568	0.865181	0.845308	0.692	0.776844	0.923878	0.72772	0.792706	0.807073	0.871481	0.890547	0.75653	0.858363	0.810139	0.937117	0.695941	0.725968	0.886599	0.891746	0.871261	0.840689	0.847888	0.881168	0.962631	0.680101	0.751157	0.892819	0.907828	0.912294	0.849144	0.909381	0.954677	0.965108	0.888263	0.908296	0.921426	0.965975	0.926051	0.934183	0.958878	0.944001	0.978501
	'ctxall_Cortex_layers_Layer6 left_intersect_Cortex_VISal left'	0.801479	0.700188	0.900019	0.676133	0.730917	0.833618	0.876775	0.794609	0.763555	0.592773	0.68057	0.84161	0.627982	0.702578	0.755214	0.777593	0.818165	0.660248	0.783111	0.728751	0.860645	0.611803	0.652571	0.836443	0.798144	0.797643	0.755254	0.76089	0.797872	0.898613	0.581776	0.655004	0.854481	0.818491	0.831758	0.757008	0.863273	0.939014	0.963364	0.870144	0.887047	0.938088	0.948075	0.93035	0.891366	0.925512	0.924777	0.977026
	'ctxall_Cortex_layers_Layer6 left_intersect_Cortex_VISam left'	0.78997	0.704649	0.871971	0.664104	0.724995	0.809916	0.859725	0.790675	0.761124	0.603217	0.641762	0.829736	0.607233	0.690631	0.678099	0.769218	0.781967	0.668813	0.774642	0.729796	0.862614	0.601339	0.656859	0.822629	0.803405	0.794197	0.773184	0.766676	0.779568	0.879421	0.566458	0.644166	0.780531	0.818216	0.80005	0.770782	0.874312	0.932819	0.959853	0.860331	0.889289	0.93941	0.953756	0.933165	0.908004	0.916426	0.930063	0.948504
	'ctxall_Cortex_layers_Layer6 left_intersect_Cortex_VISp left'	0.821076	0.731966	0.911811	0.70162	0.756139	0.84992	0.895287	0.820982	0.79166	0.624899	0.7012	0.862034	0.653724	0.728689	0.752474	0.805081	0.835325	0.693052	0.80567	0.758897	0.887057	0.636968	0.679153	0.853635	0.829688	0.825883	0.788626	0.792242	0.823217	0.916907	0.608379	0.682861	0.850515	0.845925	0.851932	0.790122	0.884945	0.949633	0.972169	0.879602	0.901013	0.941989	0.961748	0.939994	0.913213	0.941623	0.938184	0.97934
	'ctxall_Cortex_layers_Layer6 right_intersect_Cortex_AUDd right'	0.850303	0.75837	0.963507	0.732531	0.775211	0.862863	0.923339	0.836723	0.816983	0.663351	0.778076	0.920593	0.709471	0.768525	0.833533	0.854104	0.89121	0.727255	0.827527	0.774597	0.912646	0.663591	0.685028	0.859853	0.865972	0.840867	0.801893	0.814384	0.860912	0.948691	0.65383	0.723241	0.910265	0.883888	0.907421	0.814715	0.874736	0.928486	0.941549	0.855989	0.874005	0.894254	0.939257	0.899223	0.89983	0.936029	0.913017	0.971831
	'ctxall_Cortex_layers_Layer6 right_intersect_Cortex_AUDp right'	0.861916	0.782477	0.969275	0.756897	0.792896	0.879814	0.935405	0.859139	0.835964	0.685345	0.809397	0.931644	0.741585	0.792385	0.85617	0.876046	0.918275	0.749677	0.837493	0.796196	0.92317	0.687534	0.701398	0.871008	0.88511	0.862434	0.816231	0.834136	0.883816	0.959475	0.683935	0.749597	0.925522	0.900017	0.930635	0.831274	0.877666	0.926821	0.938479	0.855305	0.87424	0.885084	0.933652	0.897045	0.899384	0.94124	0.909587	0.970787
	'ctxall_Cortex_layers_Layer6 right_intersect_Cortex_AUDv right'	0.86451	0.776058	0.977948	0.744742	0.782728	0.855899	0.924584	0.838538	0.829131	0.700755	0.80158	0.95753	0.736796	0.790191	0.839206	0.882478	0.899519	0.757317	0.838111	0.780098	0.926007	0.678723	0.694197	0.857337	0.889524	0.840291	0.818388	0.829585	0.869113	0.954002	0.679355	0.746952	0.905147	0.906415	0.915228	0.836789	0.871097	0.9025	0.906106	0.83527	0.852131	0.857304	0.917263	0.865875	0.893696	0.919017	0.894943	0.936478
	'ctxall_Cortex_layers_Layer6 right_intersect_Cortex_ECT right'	0.699037	0.599275	0.885256	0.561535	0.597276	0.690738	0.791329	0.66604	0.657278	0.534235	0.664478	0.854366	0.563562	0.616614	0.760897	0.730635	0.768755	0.584371	0.664261	0.596539	0.786279	0.491606	0.507818	0.690789	0.73632	0.669099	0.64994	0.658967	0.71055	0.826978	0.498668	0.56411	0.818693	0.760544	0.785559	0.673652	0.719884	0.775911	0.799852	0.685586	0.705978	0.748989	0.807999	0.745986	0.760185	0.786541	0.770519	0.853184
	'ctxall_Cortex_layers_Layer6 right_intersect_Cortex_PERI right'	0.705722	0.600672	0.882582	0.557964	0.601786	0.685965	0.791762	0.665198	0.660641	0.537914	0.647909	0.855788	0.55275	0.613215	0.724202	0.730311	0.752543	0.589217	0.670948	0.599423	0.794081	0.488097	0.513913	0.69093	0.741348	0.668935	0.661548	0.663383	0.70601	0.826213	0.490362	0.5592	0.788143	0.76442	0.773689	0.682612	0.731201	0.783009	0.808181	0.690226	0.714832	0.758417	0.821638	0.754028	0.776138	0.790988	0.781009	0.850272
	'ctxall_Cortex_layers_Layer6 right_intersect_Cortex_PTLp right'	0.811159	0.710146	0.930481	0.679725	0.729539	0.827964	0.889305	0.795286	0.772292	0.614531	0.717325	0.885576	0.649473	0.717088	0.793013	0.806085	0.848085	0.680751	0.785856	0.726656	0.876694	0.609345	0.641475	0.828261	0.822986	0.795472	0.761241	0.770305	0.811245	0.915033	0.593157	0.666465	0.877078	0.843102	0.856594	0.772397	0.853901	0.91742	0.937234	0.839243	0.859686	0.898568	0.933437	0.898246	0.883686	0.917229	0.903103	0.965273
	'ctxall_Cortex_layers_Layer6 right_intersect_Cortex_RSPagl right'	0.667794	0.539916	0.75564	0.520502	0.588957	0.700794	0.719475	0.648197	0.603433	0.441126	0.495638	0.695762	0.462528	0.538847	0.611502	0.609022	0.658126	0.505542	0.648626	0.573933	0.710544	0.473804	0.528809	0.720931	0.636779	0.64018	0.603666	0.600476	0.622716	0.751587	0.427855	0.497456	0.723949	0.660341	0.656562	0.598621	0.75468	0.847566	0.873584	0.78907	0.799678	0.89299	0.846232	0.866649	0.775189	0.802686	0.832997	0.877829
	'ctxall_Cortex_layers_Layer6 right_intersect_Cortex_RSPd right'	0.601069	0.481409	0.679065	0.463483	0.528405	0.646152	0.644828	0.589187	0.537731	0.389102	0.428506	0.628074	0.407398	0.478737	0.554788	0.540664	0.593351	0.450113	0.583275	0.511904	0.637249	0.425059	0.47923	0.669972	0.567101	0.574473	0.537243	0.535708	0.550658	0.677943	0.376961	0.441255	0.664619	0.58959	0.580351	0.531726	0.697786	0.788855	0.811462	0.742898	0.747678	0.851829	0.780579	0.823999	0.709408	0.738442	0.776956	0.812505
	'ctxall_Cortex_layers_Layer6 right_intersect_Cortex_RSPv right'	0.543692	0.430255	0.625626	0.41166	0.47286	0.588487	0.593414	0.533077	0.484951	0.343893	0.379763	0.573051	0.356981	0.426913	0.504783	0.486202	0.538078	0.400266	0.525372	0.458046	0.582562	0.372808	0.426388	0.610715	0.512379	0.51905	0.485508	0.482682	0.496337	0.622023	0.327582	0.38838	0.610243	0.534934	0.524463	0.480007	0.64503	0.740061	0.768949	0.691345	0.698038	0.812063	0.737598	0.779444	0.661818	0.687043	0.730458	0.76889
	'ctxall_Cortex_layers_Layer6 right_intersect_Cortex_TEa right'	0.804038	0.715435	0.949513	0.681155	0.716001	0.799686	0.880037	0.784522	0.768519	0.638072	0.77004	0.92556	0.684956	0.729729	0.831369	0.835255	0.872874	0.695373	0.773257	0.7182	0.88037	0.612741	0.623268	0.796425	0.84324	0.787779	0.757019	0.771766	0.822845	0.916398	0.621315	0.686062	0.889844	0.860495	0.888499	0.77962	0.810802	0.854175	0.867048	0.772455	0.793432	0.809808	0.871168	0.820394	0.838408	0.871954	0.842402	0.911662
	'ctxall_Cortex_layers_Layer6 right_intersect_Cortex_VISal right'	0.782838	0.695878	0.901155	0.661066	0.711609	0.810795	0.87045	0.786859	0.755012	0.59131	0.682682	0.85016	0.621928	0.692188	0.745486	0.779189	0.820462	0.657416	0.760616	0.7166	0.860886	0.592799	0.630664	0.810737	0.802536	0.790848	0.7503	0.755113	0.792087	0.89268	0.570519	0.643045	0.83553	0.818785	0.834224	0.755768	0.845659	0.91732	0.948625	0.835624	0.86197	0.913153	0.934689	0.911654	0.880171	0.909644	0.906598	0.964175
	'ctxall_Cortex_layers_Layer6 right_intersect_Cortex_VISam right'	0.808102	0.722639	0.888638	0.684071	0.743827	0.82694	0.875846	0.809844	0.778411	0.619388	0.665181	0.847631	0.630274	0.70964	0.701183	0.788753	0.805336	0.686859	0.792648	0.748401	0.87969	0.621168	0.673674	0.838778	0.823199	0.812876	0.788267	0.784566	0.799862	0.897394	0.588325	0.665058	0.801173	0.837615	0.822643	0.787803	0.885452	0.942307	0.96634	0.869906	0.898588	0.941842	0.95987	0.939693	0.916345	0.928107	0.936743	0.958252
	'ctxall_Cortex_layers_Layer6 right_intersect_Cortex_VISp right'	0.839559	0.773444	0.930461	0.735117	0.781513	0.858999	0.916245	0.853144	0.823868	0.668949	0.7436	0.893144	0.697759	0.763276	0.761225	0.8455	0.866704	0.735076	0.823122	0.793771	0.918516	0.668408	0.703842	0.860082	0.873273	0.860776	0.825516	0.830021	0.858043	0.936703	0.650354	0.721374	0.847501	0.883721	0.888729	0.831181	0.893492	0.942856	0.964801	0.867181	0.896898	0.919719	0.958473	0.928614	0.923415	0.944781	0.934796	0.968786
'Olfactory Areas'	'main_OlfactoryAreas_AON1l left'	0.622788	0.529719	0.799291	0.491882	0.53215	0.638338	0.729449	0.604796	0.58952	0.456652	0.556086	0.757884	0.470955	0.536732	0.670603	0.633716	0.686644	0.511714	0.595537	0.529329	0.713285	0.422127	0.452756	0.642067	0.651741	0.600101	0.581185	0.586824	0.624484	0.750941	0.412096	0.478362	0.737108	0.675458	0.682212	0.599364	0.686361	0.758212	0.790085	0.670066	0.692469	0.762507	0.796614	0.749574	0.730201	0.753464	0.755721	0.832949
	'main_OlfactoryAreas_AON1l right'	0.389464	0.329135	0.595232	0.309076	0.320621	0.425372	0.515358	0.390564	0.376855	0.270382	0.444599	0.540154	0.321285	0.34813	0.622347	0.429897	0.54076	0.311596	0.362858	0.322696	0.472145	0.247918	0.247823	0.402629	0.428544	0.388757	0.344189	0.366908	0.435821	0.532023	0.25965	0.29904	0.628874	0.447873	0.519313	0.36895	0.413974	0.49454	0.532195	0.40856	0.42389	0.482438	0.522642	0.482033	0.450575	0.50788	0.475774	0.623049
	'main_OlfactoryAreas_AON1m left'	0.611858	0.542609	0.822307	0.50262	0.526959	0.605424	0.742113	0.592063	0.602357	0.478947	0.649091	0.776161	0.510522	0.557761	0.706281	0.669038	0.713083	0.525971	0.584323	0.536223	0.722385	0.421599	0.431953	0.589087	0.673874	0.607509	0.587549	0.597595	0.664524	0.757659	0.439738	0.497893	0.738039	0.691403	0.741118	0.61396	0.626711	0.686576	0.723705	0.583133	0.612283	0.645446	0.737771	0.647534	0.68408	0.712772	0.67939	0.786049
	'main_OlfactoryAreas_AON1m right'	0.581166	0.524486	0.799769	0.484464	0.499328	0.571683	0.713261	0.563706	0.578787	0.469623	0.652813	0.759814	0.503906	0.542221	0.701278	0.654273	0.696642	0.510559	0.554409	0.511967	0.693898	0.404234	0.405152	0.552737	0.653719	0.580865	0.561769	0.574514	0.64554	0.727942	0.431568	0.484814	0.718757	0.669904	0.728331	0.592217	0.585052	0.636134	0.669489	0.535937	0.563487	0.587239	0.686893	0.591482	0.640436	0.669667	0.629679	0.737811
	'main_OlfactoryAreas_AONm left'	0.667902	0.616899	0.819866	0.555973	0.591912	0.625541	0.767579	0.64406	0.666634	0.568604	0.62237	0.803528	0.540185	0.608599	0.586999	0.716222	0.681138	0.606702	0.653993	0.610003	0.791456	0.482826	0.516674	0.634596	0.746818	0.666502	0.695677	0.678408	0.696105	0.780402	0.489403	0.556886	0.645009	0.757296	0.733325	0.712035	0.710609	0.729908	0.757675	0.637308	0.67722	0.692479	0.795401	0.68983	0.774509	0.747891	0.747153	0.765893
	'main_OlfactoryAreas_AONm right'	0.57077	0.519606	0.771899	0.474191	0.495645	0.553025	0.700913	0.559704	0.572622	0.459534	0.60891	0.72936	0.480128	0.524773	0.623678	0.634911	0.659609	0.500837	0.551651	0.514853	0.696895	0.397764	0.409433	0.54204	0.652143	0.583653	0.573551	0.575991	0.633683	0.715824	0.417893	0.472733	0.657857	0.664828	0.705478	0.597854	0.592363	0.642108	0.68102	0.53785	0.573239	0.598226	0.698495	0.60036	0.654696	0.667216	0.640643	0.729987
	'main_OlfactoryAreas_AONpv left'	0.685857	0.628546	0.870069	0.577403	0.598912	0.6643	0.792256	0.661978	0.675957	0.582814	0.680365	0.8586	0.58119	0.637114	0.70663	0.745659	0.746068	0.622397	0.665358	0.610066	0.797428	0.501201	0.514652	0.668534	0.758765	0.671158	0.679496	0.682777	0.717244	0.810314	0.517945	0.582305	0.7503	0.77777	0.775745	0.708981	0.715644	0.740189	0.756355	0.654627	0.68079	0.698426	0.791929	0.696589	0.763903	0.7653	0.750162	0.796034
	'main_OlfactoryAreas_AONpv right'	0.499305	0.456815	0.728047	0.4245	0.424825	0.510258	0.6348	0.496359	0.501609	0.405736	0.613247	0.691186	0.45887	0.479768	0.709779	0.582675	0.655916	0.442433	0.474658	0.439132	0.60683	0.350961	0.337937	0.486939	0.575481	0.507876	0.474279	0.498276	0.576557	0.652984	0.38547	0.428551	0.705508	0.592702	0.671532	0.509157	0.501361	0.553427	0.581665	0.462883	0.482552	0.506993	0.592279	0.513322	0.544648	0.589695	0.543402	0.667338
	'main_OlfactoryAreas_PIR1 left'	0.78127	0.690273	0.923132	0.649137	0.695428	0.776153	0.872639	0.755008	0.752208	0.610883	0.702614	0.88384	0.621143	0.694905	0.746263	0.793122	0.8068	0.668936	0.758272	0.697042	0.866268	0.572379	0.606746	0.779897	0.81103	0.762141	0.751524	0.751834	0.787305	0.890261	0.563406	0.637886	0.822394	0.831625	0.832252	0.766033	0.825412	0.877127	0.900541	0.790649	0.817008	0.851936	0.9156	0.846175	0.870733	0.883644	0.874371	0.924813
	'main_OlfactoryAreas_PIR1 right'	0.519147	0.427965	0.733754	0.406544	0.4308	0.54102	0.642519	0.499824	0.488703	0.358834	0.54034	0.669228	0.411365	0.451423	0.708702	0.547554	0.64422	0.407599	0.487971	0.428389	0.603084	0.337197	0.343943	0.523527	0.54764	0.501761	0.459316	0.478458	0.552401	0.666475	0.345327	0.396559	0.741088	0.572708	0.63978	0.483496	0.540827	0.629219	0.666761	0.534153	0.55024	0.612347	0.659433	0.605833	0.583549	0.637975	0.60912	0.753752
	'main_OlfactoryAreas_PIR2 left'	0.708778	0.642431	0.87226	0.585796	0.616988	0.670671	0.792099	0.674799	0.68683	0.601721	0.662421	0.871564	0.583497	0.645148	0.671041	0.759544	0.731099	0.638896	0.691391	0.630163	0.819039	0.51847	0.540577	0.688012	0.781104	0.687848	0.711443	0.704457	0.724385	0.82274	0.530733	0.599509	0.732986	0.800496	0.777827	0.736137	0.744286	0.757594	0.769827	0.673632	0.700913	0.716763	0.808169	0.71215	0.79081	0.776962	0.771718	0.795004
	'main_OlfactoryAreas_PIR2 right'	0.47205	0.410532	0.700613	0.383053	0.390741	0.479459	0.595701	0.459499	0.457145	0.358095	0.553273	0.655045	0.410449	0.433768	0.681349	0.537769	0.611303	0.394473	0.447402	0.401961	0.572906	0.317669	0.309341	0.463385	0.534664	0.471659	0.437687	0.457863	0.534177	0.625931	0.345379	0.388858	0.694173	0.557029	0.635259	0.468678	0.478775	0.540541	0.57075	0.448388	0.4653	0.502016	0.574444	0.501482	0.520634	0.565449	0.527267	0.659215
	'main_OlfactoryAreas_PIR3 left'	0.73411	0.66605	0.894508	0.61254	0.648264	0.714335	0.832999	0.710447	0.718446	0.60729	0.681409	0.874624	0.597115	0.666696	0.69933	0.773215	0.766101	0.653817	0.71412	0.658854	0.841462	0.536052	0.564831	0.722624	0.794844	0.721025	0.730324	0.726583	0.752574	0.851307	0.539019	0.611329	0.763439	0.813064	0.799925	0.750946	0.780505	0.811499	0.832923	0.722311	0.753155	0.779087	0.863185	0.775121	0.831251	0.826992	0.820372	0.856507
	'main_OlfactoryAreas_PIR3 right'	0.493684	0.428177	0.720892	0.40441	0.414688	0.516586	0.630638	0.487524	0.481384	0.362662	0.574463	0.659981	0.424381	0.451976	0.720437	0.550299	0.646903	0.406571	0.46667	0.423335	0.59078	0.331872	0.326492	0.492017	0.546707	0.496993	0.450759	0.475104	0.558844	0.651611	0.354334	0.399856	0.732427	0.568874	0.656716	0.480103	0.505027	0.582681	0.619832	0.485187	0.503575	0.547961	0.615891	0.548678	0.549191	0.606319	0.562919	0.713899
	'main_OlfactoryAreas_TTd1 left'	0.763774	0.671715	0.931998	0.633482	0.669745	0.731584	0.855249	0.721886	0.734468	0.608839	0.742887	0.899886	0.633803	0.68885	0.771707	0.79949	0.814779	0.65859	0.734067	0.669283	0.852462	0.556363	0.572829	0.727354	0.806505	0.733791	0.726687	0.730308	0.78284	0.877421	0.567767	0.633754	0.820661	0.824294	0.844496	0.749761	0.762694	0.803344	0.822414	0.714213	0.740307	0.754253	0.843441	0.756379	0.809863	0.824926	0.799676	0.865414
	'main_OlfactoryAreas_TTd1 right'	0.773054	0.689882	0.934669	0.648763	0.681395	0.737044	0.859936	0.73111	0.748099	0.635161	0.758276	0.914474	0.653667	0.706654	0.773877	0.816056	0.821753	0.682582	0.744502	0.681464	0.861073	0.571094	0.585245	0.734236	0.822106	0.741159	0.741153	0.745615	0.792308	0.88062	0.586584	0.652011	0.817182	0.838815	0.849664	0.76717	0.768728	0.797433	0.810656	0.712236	0.737951	0.742847	0.83888	0.748073	0.813145	0.824069	0.796426	0.851401
	'main_OlfactoryAreas_TTd2 left'	0.726298	0.663521	0.865778	0.601531	0.638676	0.664627	0.785247	0.688784	0.702255	0.631695	0.655456	0.880658	0.59843	0.657788	0.622853	0.775009	0.718647	0.663571	0.709638	0.651416	0.836713	0.545184	0.572985	0.690198	0.802713	0.704129	0.742411	0.723495	0.728279	0.819786	0.554604	0.621249	0.68534	0.814634	0.773159	0.76215	0.752806	0.748095	0.756068	0.671977	0.703175	0.706839	0.796408	0.705969	0.797059	0.763589	0.770668	0.761784
	'main_OlfactoryAreas_TTd2 right'	0.743661	0.676983	0.903891	0.628791	0.658115	0.707895	0.82449	0.720934	0.721501	0.620442	0.723719	0.896395	0.63896	0.68189	0.727065	0.798375	0.791967	0.664795	0.724518	0.672825	0.853176	0.564785	0.577167	0.716921	0.81942	0.737416	0.737347	0.738312	0.775003	0.862533	0.583786	0.644733	0.781282	0.833291	0.839557	0.762617	0.755637	0.776828	0.789913	0.691216	0.719476	0.72444	0.812789	0.731758	0.795961	0.798739	0.781384	0.821931
	'main_OlfactoryAreas_TTd3 left'	0.757042	0.682512	0.890219	0.62917	0.674807	0.723192	0.843826	0.726881	0.7382	0.620279	0.672347	0.869533	0.60215	0.677532	0.665918	0.779198	0.758884	0.670449	0.739694	0.681829	0.859408	0.554411	0.59547	0.736214	0.809822	0.738575	0.75786	0.745954	0.761503	0.857915	0.549416	0.623	0.735467	0.825378	0.794548	0.773076	0.803785	0.830603	0.850931	0.74442	0.779625	0.798617	0.884249	0.794521	0.85753	0.840199	0.842043	0.857505
	'main_OlfactoryAreas_TTd3 right'	0.663135	0.582368	0.849482	0.545421	0.58067	0.673989	0.7873	0.656367	0.644281	0.496325	0.642054	0.794217	0.532456	0.58871	0.720214	0.692219	0.749545	0.554503	0.639104	0.588921	0.770156	0.468006	0.490584	0.665616	0.711711	0.6665	0.634041	0.643008	0.700131	0.806744	0.468874	0.532398	0.778373	0.730494	0.768329	0.653542	0.706588	0.78233	0.821937	0.680348	0.710599	0.760189	0.821956	0.758276	0.758577	0.789935	0.772461	0.870566
	'main_OlfactoryAreas_TTv1 left'	0.493881	0.439113	0.719585	0.402693	0.41807	0.507062	0.633319	0.491546	0.490665	0.376725	0.555823	0.668806	0.414469	0.451756	0.648135	0.557242	0.624463	0.419485	0.469449	0.431614	0.607834	0.330033	0.333636	0.488277	0.561041	0.504852	0.472661	0.487018	0.55776	0.650202	0.348381	0.39781	0.670531	0.578057	0.646182	0.499451	0.519279	0.588271	0.631181	0.485884	0.51225	0.55857	0.634974	0.558764	0.572676	0.611643	0.578292	0.706139
	'main_OlfactoryAreas_TTv1 right'	0.38846	0.338345	0.609874	0.308713	0.319986	0.40706	0.522669	0.386524	0.385671	0.285202	0.459828	0.55678	0.322643	0.35309	0.576642	0.44684	0.525038	0.32149	0.365203	0.3302	0.490798	0.245701	0.246595	0.386227	0.44638	0.396882	0.364144	0.379265	0.449049	0.53805	0.262577	0.303569	0.587722	0.462818	0.53599	0.388748	0.411157	0.481641	0.525133	0.387593	0.409221	0.460043	0.524943	0.458391	0.459936	0.502807	0.470364	0.607301
	'main_OlfactoryAreas_TTv2 left'	0.53409	0.461329	0.725916	0.412318	0.440679	0.498405	0.618175	0.500696	0.503548	0.428302	0.496987	0.723894	0.417423	0.465606	0.551803	0.580027	0.577718	0.460507	0.514345	0.44794	0.647849	0.35816	0.376807	0.517954	0.603582	0.508024	0.526005	0.51881	0.541515	0.657639	0.3686	0.425231	0.601605	0.624187	0.60977	0.551614	0.573288	0.599391	0.617329	0.516452	0.540973	0.578285	0.647949	0.568338	0.618733	0.606095	0.614098	0.65392
	'main_OlfactoryAreas_TTv2 right'	0.45909	0.394507	0.67086	0.355554	0.374854	0.445817	0.560092	0.442437	0.435885	0.350501	0.472802	0.648058	0.370541	0.403475	0.561552	0.514176	0.550213	0.383845	0.439223	0.386919	0.572943	0.302852	0.308731	0.45097	0.53033	0.453835	0.443594	0.447574	0.494287	0.602406	0.319533	0.367054	0.600138	0.549505	0.582166	0.469615	0.488585	0.535438	0.563021	0.446315	0.468518	0.511966	0.574341	0.50643	0.531579	0.546196	0.536337	0.623145
	'main_OlfactoryAreas_TTv3 left'	0.550906	0.515205	0.754024	0.465965	0.472421	0.516297	0.662881	0.525358	0.554898	0.490633	0.619678	0.746122	0.492703	0.528929	0.615067	0.640286	0.629862	0.514291	0.534248	0.49158	0.67081	0.394991	0.39254	0.512714	0.644217	0.546613	0.560117	0.563598	0.611051	0.680868	0.431232	0.481566	0.632825	0.659478	0.6821	0.594027	0.554377	0.57014	0.588254	0.484768	0.509919	0.514591	0.626513	0.515761	0.606956	0.60797	0.57889	0.63921
	'main_OlfactoryAreas_TTv3 right'	0.42265	0.394703	0.640364	0.360422	0.356128	0.413402	0.54888	0.411153	0.433016	0.36334	0.551135	0.611133	0.396881	0.415726	0.592656	0.514392	0.549689	0.386653	0.40502	0.374515	0.531284	0.293237	0.279446	0.394935	0.506509	0.431301	0.417664	0.433276	0.503534	0.562268	0.332849	0.370186	0.583991	0.521672	0.590453	0.451427	0.417308	0.451749	0.476599	0.369188	0.388671	0.400755	0.498425	0.403632	0.464508	0.491171	0.4486	0.550096
	'main_OlfactoryAreas_PIR1 left'	0.809012	0.700335	0.8786	0.65499	0.712915	0.74767	0.81594	0.733294	0.746871	0.672978	0.635441	0.898105	0.618187	0.703254	0.640827	0.789953	0.726114	0.713179	0.791524	0.693334	0.852779	0.607233	0.657206	0.792972	0.810577	0.724329	0.775948	0.755105	0.734457	0.841557	0.583603	0.661021	0.722449	0.833498	0.748353	0.787955	0.844709	0.829272	0.810827	0.791679	0.802967	0.808071	0.862277	0.792255	0.865427	0.82694	0.852159	0.799336
	'main_OlfactoryAreas_PIR1 right'	0.781925	0.669136	0.83366	0.623057	0.681934	0.694171	0.765018	0.685434	0.711942	0.66615	0.596781	0.870226	0.589886	0.674276	0.584069	0.758695	0.671369	0.695754	0.76419	0.655949	0.812821	0.582786	0.633719	0.746654	0.777506	0.67495	0.748945	0.720584	0.687755	0.790894	0.56082	0.636113	0.658673	0.799824	0.694654	0.761328	0.801518	0.76516	0.737593	0.737613	0.74675	0.738759	0.800313	0.721819	0.819023	0.764736	0.793727	0.721164
	'main_OlfactoryAreas_PIR2 left'	0.63474	0.522362	0.755081	0.478526	0.529025	0.574747	0.654873	0.564763	0.564668	0.497663	0.485696	0.768623	0.457272	0.525471	0.533083	0.626747	0.579845	0.529811	0.620681	0.519742	0.706077	0.441986	0.482411	0.626553	0.656043	0.563638	0.608132	0.585785	0.574915	0.703694	0.428121	0.495275	0.61665	0.684514	0.616595	0.62263	0.685732	0.688755	0.681303	0.637331	0.648239	0.682617	0.722426	0.656549	0.712072	0.673461	0.712615	0.684754
	'main_OlfactoryAreas_PIR2 right'	0.633133	0.522036	0.714849	0.47358	0.529126	0.557271	0.622333	0.554104	0.556279	0.513901	0.452607	0.752622	0.44827	0.519456	0.476496	0.615358	0.543579	0.540551	0.617712	0.51455	0.687019	0.446575	0.495106	0.61933	0.646215	0.546159	0.610295	0.57995	0.547442	0.669387	0.42665	0.494218	0.557615	0.6715	0.574278	0.621879	0.681874	0.659769	0.641781	0.623628	0.633903	0.656634	0.690797	0.632068	0.699321	0.642971	0.691245	0.627749
	'main_OlfactoryAreas_PIR3 left'	0.798838	0.687281	0.893465	0.643859	0.700596	0.751447	0.83098	0.730647	0.740852	0.644229	0.647274	0.893452	0.609339	0.692677	0.672526	0.784901	0.742548	0.691543	0.781326	0.686509	0.855575	0.585541	0.632931	0.787442	0.80713	0.72732	0.763931	0.749339	0.745124	0.857682	0.567283	0.645348	0.756783	0.83326	0.769367	0.777922	0.840356	0.847314	0.839957	0.792075	0.806935	0.823573	0.884472	0.807895	0.870228	0.845937	0.861445	0.84082
	'main_OlfactoryAreas_PIR3 right'	0.760613	0.646272	0.847846	0.598172	0.657667	0.696691	0.77612	0.682382	0.695267	0.619516	0.585406	0.863053	0.562961	0.648293	0.604225	0.741696	0.680913	0.658891	0.741706	0.639701	0.814876	0.548248	0.601704	0.743592	0.766791	0.675364	0.730286	0.706666	0.686588	0.805329	0.526664	0.60378	0.687586	0.793047	0.705932	0.742828	0.806454	0.799425	0.787873	0.752409	0.766869	0.785639	0.839877	0.764987	0.835172	0.791382	0.82456	0.777747
	'main_OlfactoryAreas_COApl1 left'	0.614519	0.52267	0.811432	0.491866	0.511811	0.569658	0.698802	0.548144	0.578261	0.497112	0.65194	0.79415	0.517081	0.557089	0.713099	0.667115	0.679105	0.529041	0.583388	0.505491	0.68915	0.42103	0.419353	0.565595	0.654772	0.556615	0.563259	0.572393	0.631264	0.723472	0.449185	0.504158	0.729651	0.679893	0.708217	0.596995	0.587311	0.613889	0.621179	0.535522	0.549133	0.55713	0.656448	0.554094	0.628604	0.646019	0.60985	0.687985
	'main_OlfactoryAreas_COApl1 right'	0.618501	0.579229	0.776628	0.520723	0.532291	0.553694	0.689775	0.562464	0.613609	0.59251	0.646506	0.808811	0.546554	0.595406	0.601189	0.703694	0.641408	0.604423	0.596509	0.539977	0.709731	0.450517	0.453533	0.560176	0.698335	0.573682	0.625524	0.620275	0.63907	0.702186	0.486599	0.544533	0.619312	0.712838	0.683655	0.661328	0.605015	0.583443	0.582334	0.514908	0.536831	0.521413	0.64287	0.523268	0.649602	0.627948	0.600871	0.615051
	'main_OlfactoryAreas_COApl2 left'	0.518754	0.452604	0.720305	0.414305	0.426694	0.474344	0.611428	0.467698	0.497439	0.434929	0.574838	0.711517	0.444573	0.477711	0.615309	0.589251	0.588529	0.460006	0.495062	0.432524	0.61282	0.347533	0.345333	0.472728	0.585706	0.481915	0.496396	0.5026	0.553974	0.637462	0.382261	0.431016	0.628509	0.609002	0.631724	0.532007	0.504638	0.524959	0.537063	0.442879	0.461213	0.468936	0.575238	0.466868	0.551271	0.558686	0.525779	0.59927
	'main_OlfactoryAreas_COApl2 right'	0.511225	0.488627	0.657132	0.428983	0.435018	0.439051	0.573729	0.459007	0.512704	0.518179	0.548853	0.698973	0.459799	0.499458	0.482445	0.603199	0.524164	0.518268	0.495786	0.448657	0.605807	0.368368	0.369565	0.448948	0.603189	0.474849	0.538084	0.52754	0.536966	0.587804	0.409522	0.458718	0.495493	0.61533	0.577581	0.573616	0.497819	0.467367	0.46595	0.404397	0.426585	0.407513	0.527166	0.409153	0.542362	0.509885	0.487507	0.491711
	'main_OlfactoryAreas_COApl3 left'	0.532941	0.472167	0.717244	0.427579	0.441161	0.471992	0.613536	0.473658	0.513729	0.469408	0.572359	0.724474	0.455511	0.494004	0.575353	0.604896	0.575217	0.48794	0.511214	0.446684	0.626607	0.361785	0.363297	0.476688	0.604384	0.48809	0.522533	0.521422	0.557816	0.635897	0.396753	0.447757	0.590851	0.625632	0.622359	0.558251	0.517587	0.520383	0.526665	0.443941	0.463977	0.462098	0.576005	0.459708	0.565211	0.555512	0.528594	0.575038
	'main_OlfactoryAreas_COApl3 right'	0.513578	0.466795	0.689579	0.415764	0.428141	0.453467	0.596237	0.460889	0.503558	0.469353	0.542658	0.701994	0.437304	0.481291	0.526354	0.588863	0.543164	0.483747	0.495997	0.438407	0.614255	0.349992	0.355876	0.461387	0.593317	0.476732	0.52111	0.515018	0.539934	0.61308	0.382743	0.434688	0.546471	0.613366	0.594987	0.55553	0.512163	0.508315	0.51598	0.432671	0.455322	0.453818	0.57063	0.449674	0.563635	0.542605	0.522513	0.554089
	'main_OlfactoryAreas_COApm1 left'	0.638351	0.565597	0.76186	0.521156	0.541096	0.535004	0.673231	0.543493	0.607409	0.5941	0.631677	0.795262	0.548066	0.5937	0.579958	0.692919	0.617822	0.601563	0.613651	0.531965	0.699439	0.457506	0.463941	0.548607	0.689216	0.55268	0.62214	0.611424	0.623624	0.68908	0.493225	0.548107	0.595954	0.708103	0.656994	0.656859	0.591794	0.560624	0.547715	0.503808	0.521443	0.490981	0.614105	0.490908	0.631472	0.598393	0.576557	0.57528
	'main_OlfactoryAreas_COApm1 right'	0.523281	0.52349	0.62754	0.471882	0.462928	0.439585	0.568206	0.464806	0.539383	0.57947	0.603087	0.678338	0.518982	0.544274	0.479685	0.625005	0.525289	0.56386	0.511104	0.47467	0.593135	0.411304	0.397737	0.441793	0.610007	0.482498	0.553815	0.548323	0.557193	0.56851	0.470063	0.507532	0.473969	0.616862	0.577963	0.59189	0.474795	0.427147	0.415381	0.381163	0.398132	0.354708	0.47924	0.362044	0.510828	0.480285	0.445571	0.437252
	'main_OlfactoryAreas_COApm2 left'	0.645982	0.557	0.799795	0.507908	0.542891	0.562859	0.706209	0.572274	0.606546	0.540403	0.602107	0.802802	0.515369	0.569739	0.591754	0.6866	0.638667	0.568492	0.626218	0.545939	0.740761	0.443969	0.465476	0.582655	0.708083	0.589592	0.637957	0.623261	0.642937	0.739631	0.465038	0.527901	0.640236	0.730589	0.695848	0.665521	0.643289	0.644981	0.650236	0.562058	0.589171	0.587606	0.701246	0.581573	0.694738	0.666167	0.656016	0.678348
	'main_OlfactoryAreas_COApm2 right'	0.560421	0.55787	0.685937	0.490871	0.497133	0.485327	0.629423	0.523641	0.578624	0.575764	0.597989	0.720275	0.516016	0.556396	0.485644	0.658176	0.566379	0.578805	0.549175	0.522539	0.667606	0.424678	0.430337	0.491998	0.669078	0.548922	0.614137	0.599153	0.604404	0.636531	0.46843	0.517837	0.504829	0.674142	0.634585	0.645808	0.550206	0.517205	0.521571	0.446959	0.478455	0.449579	0.581152	0.456648	0.602283	0.562538	0.538353	0.534333
	'main_OlfactoryAreas_COApm3 left'	0.641418	0.545047	0.800135	0.492543	0.536779	0.574486	0.707622	0.575791	0.5981	0.516974	0.565814	0.798624	0.487397	0.551233	0.583109	0.668717	0.635147	0.553469	0.618814	0.536321	0.739697	0.428037	0.461258	0.597208	0.695469	0.586224	0.628652	0.612591	0.626487	0.741649	0.435808	0.50365	0.641743	0.71851	0.677494	0.652084	0.665924	0.680367	0.692763	0.592393	0.62211	0.642139	0.73915	0.633209	0.718857	0.690762	0.692737	0.715948
	'main_OlfactoryAreas_COApm3 right'	0.571864	0.520299	0.739873	0.462583	0.488008	0.510512	0.662909	0.526657	0.56427	0.50194	0.568499	0.738574	0.468884	0.523306	0.534715	0.636348	0.590568	0.527533	0.55565	0.502721	0.687837	0.391823	0.411984	0.519162	0.65656	0.548496	0.592133	0.578385	0.600274	0.679735	0.415325	0.47449	0.571752	0.672207	0.649535	0.619418	0.58667	0.592429	0.611092	0.50242	0.53605	0.540019	0.661655	0.537617	0.648768	0.620974	0.606705	0.636687
	'main_OlfactoryAreas_PAA1 left'	0.546752	0.479062	0.734394	0.441072	0.453999	0.483195	0.623147	0.480417	0.524188	0.475715	0.607585	0.733439	0.474217	0.508174	0.605665	0.619054	0.593685	0.492695	0.521016	0.45579	0.629113	0.375682	0.370658	0.481492	0.606356	0.497202	0.523066	0.524127	0.573616	0.644431	0.413282	0.462047	0.61385	0.626111	0.644893	0.557078	0.511227	0.517281	0.52334	0.443364	0.460407	0.455025	0.566886	0.453803	0.556159	0.555535	0.520777	0.577434
	'main_OlfactoryAreas_PAA1 right'	0.466763	0.425188	0.629925	0.380407	0.387118	0.398748	0.533569	0.40659	0.457603	0.442742	0.529594	0.649227	0.414153	0.446481	0.488559	0.549167	0.494184	0.447671	0.447676	0.394885	0.549783	0.32092	0.316951	0.401187	0.539281	0.424356	0.468737	0.464076	0.495373	0.548433	0.361614	0.40529	0.493355	0.555425	0.551019	0.502882	0.437481	0.425446	0.428211	0.360809	0.378627	0.365899	0.479466	0.365209	0.481934	0.46588	0.435945	0.467696
	'main_OlfactoryAreas_PAA2 left'	0.409335	0.359373	0.589901	0.322521	0.329351	0.35541	0.47368	0.361833	0.388492	0.360986	0.463614	0.599944	0.357929	0.378644	0.474678	0.483661	0.456413	0.370203	0.391309	0.338584	0.496752	0.276069	0.268839	0.362144	0.479634	0.378462	0.401761	0.400558	0.438161	0.506696	0.312191	0.349665	0.48554	0.498488	0.51399	0.433364	0.390387	0.393464	0.399611	0.328983	0.343326	0.345227	0.434498	0.342071	0.427538	0.42145	0.400654	0.446998
	'main_OlfactoryAreas_PAA2 right'	0.379743	0.348986	0.533926	0.302917	0.308493	0.321438	0.434658	0.336163	0.368958	0.367346	0.418113	0.566493	0.333962	0.359459	0.39369	0.458931	0.403789	0.369209	0.365777	0.320604	0.467971	0.259051	0.257002	0.333278	0.459683	0.350658	0.393434	0.385697	0.402366	0.460084	0.293771	0.331284	0.40549	0.474621	0.458858	0.424985	0.370708	0.355948	0.358301	0.298754	0.315153	0.310814	0.402839	0.308651	0.407929	0.385494	0.371106	0.389045
	'main_OlfactoryAreas_PAA3 left'	0.513395	0.452313	0.699932	0.417169	0.42445	0.456386	0.589646	0.453614	0.492065	0.44958	0.584923	0.701409	0.455521	0.48172	0.596847	0.588462	0.56957	0.465877	0.490901	0.428687	0.595568	0.354413	0.34524	0.455709	0.577405	0.469185	0.491043	0.496585	0.545737	0.613777	0.395878	0.440075	0.600561	0.599357	0.620083	0.527758	0.480698	0.486607	0.490325	0.41539	0.430147	0.424134	0.53243	0.423504	0.521555	0.524339	0.488774	0.547625
	'main_OlfactoryAreas_PAA3 right'	0.514838	0.467752	0.690536	0.424958	0.429529	0.456099	0.58868	0.457699	0.501668	0.477326	0.574662	0.706938	0.460459	0.492503	0.566526	0.595834	0.557105	0.487828	0.494922	0.435831	0.599908	0.361261	0.354739	0.459766	0.586581	0.470961	0.506758	0.508898	0.543254	0.606871	0.402573	0.448813	0.57231	0.607713	0.604973	0.544785	0.492048	0.485107	0.485435	0.418401	0.434002	0.424664	0.536655	0.423301	0.533399	0.524442	0.494716	0.53286
	'main_OlfactoryAreas_PIR1 left'	0.762451	0.647509	0.847944	0.605415	0.654702	0.656161	0.756829	0.654274	0.69428	0.653276	0.642485	0.880142	0.600038	0.665609	0.617494	0.765643	0.683128	0.677351	0.738282	0.632092	0.801676	0.557217	0.587911	0.693176	0.773867	0.654695	0.722862	0.7012	0.694068	0.788163	0.560094	0.62822	0.67258	0.795926	0.721404	0.744255	0.738243	0.707729	0.685849	0.661845	0.674786	0.654966	0.746736	0.647254	0.76433	0.722846	0.72564	0.692523
	'main_OlfactoryAreas_PIR1 right'	0.568838	0.537579	0.739457	0.490535	0.489566	0.515309	0.647295	0.520707	0.568999	0.546976	0.662598	0.760993	0.534289	0.562894	0.622825	0.667857	0.628005	0.557202	0.545405	0.500029	0.653007	0.420467	0.406031	0.509323	0.648787	0.535306	0.564666	0.571464	0.613405	0.659052	0.469611	0.516427	0.619959	0.66285	0.674709	0.604003	0.533675	0.52162	0.522128	0.453709	0.471466	0.45261	0.571101	0.458495	0.573293	0.572547	0.52855	0.570756
	'main_OlfactoryAreas_PIR2 left'	0.640009	0.540177	0.726542	0.491754	0.53729	0.533945	0.619595	0.552659	0.567601	0.550289	0.506991	0.776043	0.492105	0.542899	0.486603	0.650806	0.557649	0.564203	0.623345	0.52974	0.699363	0.468574	0.498161	0.587509	0.675791	0.557421	0.627516	0.597141	0.574591	0.673742	0.471458	0.530223	0.550325	0.695813	0.613496	0.645025	0.63918	0.602029	0.582536	0.559471	0.573721	0.565489	0.631729	0.554949	0.658339	0.602872	0.628531	0.577999
	'main_OlfactoryAreas_PIR2 right'	0.445591	0.425569	0.596317	0.377518	0.376378	0.386701	0.491678	0.409503	0.437889	0.446905	0.506948	0.640316	0.42447	0.43751	0.463062	0.542308	0.481659	0.444594	0.43049	0.393107	0.533688	0.337361	0.322579	0.397601	0.535548	0.425904	0.460669	0.457482	0.47878	0.52441	0.383601	0.418177	0.471082	0.545628	0.543348	0.494278	0.421995	0.398909	0.396218	0.3456	0.360312	0.345995	0.435298	0.350139	0.449984	0.434187	0.413449	0.428097
	'main_OlfactoryAreas_PIR3 left'	0.742737	0.640603	0.846682	0.594262	0.63531	0.652294	0.754235	0.649424	0.682921	0.643923	0.640261	0.880733	0.594091	0.657295	0.632215	0.760081	0.68745	0.668186	0.717924	0.619809	0.794439	0.541149	0.567336	0.687188	0.768939	0.647989	0.710026	0.694551	0.688991	0.785698	0.549471	0.61725	0.6856	0.793635	0.722149	0.736193	0.732715	0.706556	0.688129	0.655247	0.669025	0.65645	0.748155	0.648897	0.760386	0.723575	0.725484	0.700611
	'main_OlfactoryAreas_PIR3 right'	0.502998	0.468791	0.699846	0.432396	0.425496	0.474156	0.600119	0.468372	0.502166	0.46104	0.627978	0.701799	0.481772	0.499318	0.649682	0.601066	0.604435	0.477937	0.479023	0.436517	0.588945	0.362643	0.342262	0.460668	0.579159	0.481135	0.485088	0.502745	0.56283	0.614877	0.412612	0.452773	0.634471	0.597954	0.642047	0.525928	0.47363	0.483227	0.490045	0.411865	0.425793	0.419996	0.526389	0.42495	0.511406	0.530892	0.482645	0.55723
	'main_Amygdala_COApl left'	0.723878	0.617207	0.771104	0.562125	0.630312	0.634851	0.728687	0.637144	0.667089	0.603589	0.510242	0.788609	0.508514	0.607639	0.487735	0.688033	0.598029	0.634944	0.710852	0.611611	0.778132	0.513103	0.588135	0.688344	0.72864	0.633775	0.723313	0.68002	0.633456	0.744164	0.481816	0.561397	0.569644	0.750003	0.62464	0.725949	0.785051	0.76011	0.750137	0.718403	0.743307	0.753818	0.816817	0.728174	0.825557	0.744154	0.798455	0.710454
	'main_Amygdala_COApl right'	0.667486	0.584601	0.851235	0.537406	0.56864	0.617669	0.760997	0.613574	0.642266	0.549309	0.655725	0.83732	0.543936	0.600996	0.674159	0.716306	0.708684	0.587022	0.638354	0.568354	0.765833	0.461213	0.479148	0.619779	0.723926	0.624107	0.644609	0.641445	0.680709	0.779319	0.478543	0.542511	0.710948	0.743291	0.739438	0.672842	0.669938	0.694525	0.711755	0.605921	0.633336	0.647067	0.7516	0.644502	0.724562	0.719821	0.701653	0.753285
	'main_Amygdala_COApm1 left'	0.834943	0.735706	0.832928	0.686038	0.75836	0.744675	0.812694	0.752428	0.780674	0.717125	0.594504	0.855223	0.62051	0.72259	0.542347	0.785908	0.681393	0.74994	0.829303	0.736122	0.868006	0.647913	0.727424	0.802299	0.825916	0.747919	0.836516	0.791935	0.734643	0.825617	0.604712	0.685672	0.63066	0.840837	0.708089	0.831609	0.884646	0.842272	0.818588	0.823565	0.842956	0.827616	0.881526	0.809159	0.908285	0.828443	0.880629	0.765507
	'main_Amygdala_COApm1 right'	0.77858	0.698539	0.925234	0.650125	0.687458	0.741088	0.863427	0.738041	0.755745	0.646624	0.724049	0.911369	0.641198	0.707696	0.732861	0.812148	0.803372	0.69275	0.751679	0.687551	0.86977	0.572645	0.599499	0.746289	0.827459	0.74435	0.759303	0.756484	0.783971	0.878975	0.578688	0.649624	0.7872	0.844431	0.824934	0.781732	0.796996	0.8195	0.833003	0.738117	0.766855	0.77714	0.867841	0.777547	0.844609	0.839129	0.828251	0.857458
	'main_Amygdala_COApm2 left'	0.82608	0.732073	0.875775	0.678746	0.737329	0.726745	0.831716	0.742505	0.777981	0.71485	0.655279	0.892428	0.641853	0.727769	0.594574	0.816544	0.714095	0.744418	0.818692	0.731792	0.888073	0.62781	0.683211	0.771862	0.853214	0.754735	0.835359	0.799192	0.769266	0.856198	0.615448	0.693162	0.67641	0.871372	0.769938	0.842974	0.849535	0.81748	0.803499	0.766899	0.79239	0.771793	0.865462	0.760225	0.88707	0.822204	0.84457	0.778235
	'main_Amygdala_COApm2 right'	0.722522	0.675363	0.877758	0.619394	0.638829	0.665117	0.80209	0.686756	0.714494	0.647535	0.734192	0.885806	0.639441	0.683246	0.687535	0.799414	0.75734	0.67633	0.701451	0.656481	0.829896	0.548454	0.555103	0.66982	0.810273	0.707545	0.73321	0.729942	0.760705	0.826522	0.581566	0.641104	0.725349	0.8222	0.815123	0.763118	0.715123	0.713433	0.722736	0.630082	0.660205	0.647099	0.763489	0.654887	0.762601	0.750357	0.724284	0.751609
	'main_Amygdala_COApm3 left'	0.832245	0.757059	0.869899	0.698517	0.755132	0.740275	0.840327	0.761617	0.799041	0.742217	0.655451	0.892509	0.654561	0.745644	0.581612	0.825507	0.718721	0.770026	0.826587	0.750191	0.896175	0.6474	0.707369	0.784601	0.863317	0.769843	0.855013	0.816207	0.775451	0.854901	0.629231	0.707635	0.660165	0.875924	0.763317	0.859941	0.867052	0.826635	0.811995	0.783689	0.811254	0.787732	0.876935	0.778216	0.903465	0.831815	0.860596	0.776757
	'main_Amygdala_COApm3 right'	0.743688	0.704724	0.881972	0.641514	0.66367	0.688203	0.822514	0.71143	0.742587	0.681162	0.727297	0.898815	0.650304	0.705954	0.673168	0.814773	0.764489	0.710577	0.721671	0.6785	0.849126	0.566318	0.583056	0.695524	0.829992	0.724639	0.762468	0.755604	0.769161	0.836188	0.59136	0.656116	0.713001	0.840105	0.80551	0.79111	0.751348	0.741065	0.748681	0.661947	0.695252	0.68174	0.797454	0.689614	0.799982	0.776345	0.75895	0.765033
	'main_Amygdala_TR1 right'	0.683811	0.608594	0.866741	0.573249	0.594344	0.63025	0.777584	0.634785	0.665513	0.566263	0.734982	0.838234	0.59617	0.632764	0.72349	0.74638	0.750328	0.601217	0.654993	0.599728	0.776666	0.497534	0.496252	0.618813	0.743827	0.657111	0.656619	0.660991	0.726421	0.796609	0.529268	0.583639	0.744482	0.757775	0.799876	0.685261	0.648983	0.676027	0.693069	0.587475	0.613782	0.608139	0.719896	0.613857	0.699214	0.711504	0.671498	0.745981
	'main_Amygdala_TR2 left'	0.775361	0.664353	0.799549	0.617738	0.678254	0.648031	0.741116	0.658831	0.706709	0.68267	0.575066	0.83898	0.583434	0.66853	0.519226	0.746351	0.624969	0.697564	0.766671	0.653618	0.807154	0.582669	0.639817	0.70662	0.776358	0.659929	0.766518	0.722934	0.675112	0.766415	0.565287	0.638494	0.591384	0.797068	0.666187	0.774639	0.780431	0.723723	0.692158	0.699671	0.713554	0.683915	0.767217	0.666325	0.805095	0.723277	0.760041	0.663202
	'main_Amygdala_TR2 right'	0.644674	0.569952	0.832932	0.528702	0.548897	0.583591	0.722985	0.591927	0.6169	0.542461	0.680232	0.825998	0.558581	0.591294	0.678231	0.713104	0.698754	0.570429	0.61768	0.556175	0.742464	0.464266	0.462731	0.585189	0.713789	0.61175	0.623534	0.624235	0.676025	0.756502	0.49833	0.551061	0.704257	0.730674	0.75545	0.654721	0.61721	0.632289	0.643409	0.548869	0.571972	0.569739	0.674882	0.572716	0.662182	0.663975	0.635127	0.692668
	'main_Amygdala_TR3 left'	0.730936	0.638491	0.774687	0.580658	0.636662	0.614107	0.720291	0.628218	0.678924	0.657927	0.548094	0.814265	0.544901	0.635626	0.487631	0.718762	0.59596	0.670865	0.721218	0.621391	0.782155	0.536133	0.59503	0.667692	0.750659	0.631339	0.74198	0.696312	0.647012	0.737585	0.521781	0.597299	0.55683	0.769919	0.638612	0.751309	0.755092	0.700985	0.679033	0.665527	0.686607	0.666345	0.758017	0.647284	0.791482	0.704182	0.74152	0.64845
	'main_Amygdala_TR3 right'	0.640999	0.590067	0.824421	0.543018	0.551364	0.587998	0.733211	0.591273	0.633693	0.578927	0.700231	0.829729	0.575426	0.614689	0.685849	0.72465	0.702079	0.600736	0.61522	0.559054	0.736479	0.466497	0.461976	0.583742	0.717465	0.605206	0.630318	0.635763	0.679854	0.746995	0.506867	0.561372	0.697273	0.734824	0.741117	0.66776	0.618363	0.620177	0.626238	0.542553	0.56439	0.553916	0.673835	0.557358	0.66541	0.664214	0.6285	0.676078
'Hippocampal Formation'	'main_HippocampalFormation_IG left'	0.373547	0.300313	0.509672	0.261301	0.297441	0.33474	0.443079	0.332756	0.341302	0.27058	0.289429	0.479783	0.237335	0.294948	0.319263	0.376481	0.353352	0.294385	0.364084	0.30475	0.465694	0.217497	0.252684	0.359838	0.411663	0.347138	0.381301	0.358211	0.361525	0.46591	0.210967	0.260797	0.382829	0.435288	0.400117	0.389527	0.441562	0.478003	0.509091	0.396549	0.425476	0.48237	0.539437	0.450806	0.500329	0.461445	0.49325	0.514498
	'main_HippocampalFormation_IG right'	0.40321	0.33791	0.520093	0.285363	0.325324	0.348525	0.462558	0.354025	0.376932	0.325422	0.307462	0.519154	0.261708	0.328116	0.306101	0.41509	0.364392	0.346157	0.38985	0.331066	0.495347	0.237268	0.280077	0.375379	0.451103	0.364543	0.425747	0.395017	0.380875	0.479139	0.232066	0.287722	0.361366	0.469826	0.403425	0.435561	0.468676	0.476833	0.500507	0.399555	0.43342	0.472881	0.550371	0.450594	0.53019	0.472154	0.501406	0.49241
	'ctxall_Cortex_layers_Layer5 right_intersect_Cortex_ECT right'	0.843788	0.77731	0.940161	0.735596	0.759609	0.784685	0.882086	0.78584	0.816811	0.757042	0.805805	0.962212	0.748021	0.796726	0.774062	0.887341	0.840139	0.791563	0.822198	0.755692	0.900971	0.668087	0.67606	0.796408	0.888913	0.788311	0.819799	0.823988	0.839285	0.901844	0.691848	0.754269	0.815076	0.906226	0.868449	0.850624	0.820356	0.800756	0.784494	0.744927	0.761135	0.728684	0.835055	0.737836	0.845292	0.837264	0.808788	0.807584
	'ctxall_Cortex_layers_Layer6 right_intersect_Cortex_ECT right'	0.710808	0.631085	0.876753	0.598878	0.618966	0.67768	0.793448	0.659379	0.685171	0.592923	0.750775	0.865455	0.622565	0.66143	0.783906	0.765011	0.783711	0.63595	0.674278	0.611031	0.774957	0.517991	0.516463	0.663845	0.749316	0.66098	0.656452	0.672739	0.731039	0.804986	0.545873	0.60228	0.794417	0.768263	0.795716	0.691294	0.67631	0.699559	0.705184	0.622015	0.639884	0.635344	0.737397	0.64404	0.713462	0.738821	0.691411	0.763455
	'ctxall_Cortex_layers_Layer1 right_intersect_Cortex_ENTl right'	0.725056	0.68796	0.862153	0.640319	0.644263	0.659503	0.786665	0.672642	0.719568	0.689581	0.780844	0.887012	0.679512	0.711753	0.713594	0.813902	0.756912	0.704821	0.700011	0.65389	0.800891	0.567797	0.556125	0.657544	0.799768	0.687424	0.720374	0.726316	0.759658	0.799648	0.616874	0.668309	0.726673	0.81347	0.807391	0.757976	0.681175	0.659843	0.653987	0.593824	0.613662	0.579954	0.704784	0.590017	0.717733	0.711037	0.668853	0.690058
	'ctxall_Cortex_layers_Layer2-3 right_intersect_Cortex_ENTl right'	0.639084	0.615104	0.78162	0.572962	0.563923	0.575915	0.698498	0.588822	0.63892	0.632364	0.732136	0.814159	0.627917	0.64472	0.67032	0.739797	0.685805	0.637496	0.620053	0.574851	0.713014	0.507444	0.48259	0.574007	0.720393	0.603427	0.63638	0.646804	0.682682	0.713763	0.567712	0.608609	0.667377	0.734513	0.735175	0.678652	0.588589	0.561854	0.550607	0.504932	0.518733	0.482116	0.602358	0.491313	0.618649	0.615268	0.570657	0.594039
	'main_Hippocampus_CA1slm left'	0.744061	0.689326	0.834326	0.648593	0.66427	0.658174	0.764811	0.669112	0.72381	0.703871	0.766304	0.876393	0.695651	0.719231	0.694929	0.8131	0.74724	0.72326	0.722734	0.658569	0.793167	0.587496	0.579475	0.661439	0.801028	0.67878	0.724889	0.728441	0.751561	0.790875	0.637149	0.685274	0.707664	0.810808	0.782007	0.760898	0.67609	0.640111	0.620122	0.586425	0.601525	0.552564	0.676027	0.569887	0.699606	0.691509	0.644922	0.652487
	'main_Hippocampus_CA1slm right'	0.794962	0.770424	0.813754	0.714248	0.735941	0.691542	0.780872	0.722847	0.788029	0.80974	0.755197	0.882616	0.743956	0.780847	0.615938	0.857041	0.731721	0.817745	0.782304	0.734303	0.83281	0.663618	0.672297	0.707422	0.855922	0.731936	0.815251	0.802765	0.782151	0.798492	0.704797	0.755847	0.644526	0.856297	0.772172	0.842372	0.736892	0.664873	0.636006	0.626456	0.646129	0.577075	0.704262	0.598098	0.755383	0.716903	0.682704	0.634565
	'main_Hippocampus_CA1so left'	0.520484	0.535636	0.58615	0.506192	0.483535	0.439326	0.55165	0.46711	0.548957	0.587956	0.671996	0.621885	0.577949	0.569411	0.499764	0.624405	0.54072	0.570652	0.508652	0.493194	0.560408	0.447528	0.411076	0.422851	0.592582	0.490495	0.537876	0.545844	0.578082	0.545078	0.527494	0.543418	0.47083	0.59081	0.591739	0.573614	0.428806	0.385279	0.371152	0.347964	0.361379	0.302633	0.420482	0.318973	0.454201	0.445468	0.390305	0.397873
	'main_Hippocampus_CA1so right'	0.572467	0.595887	0.612964	0.557074	0.541101	0.479687	0.592594	0.51797	0.606405	0.654292	0.686343	0.65719	0.616892	0.619509	0.486522	0.672762	0.564189	0.635144	0.562939	0.552862	0.612839	0.499288	0.472103	0.467388	0.648684	0.543107	0.607343	0.606173	0.621417	0.583481	0.573549	0.594943	0.470851	0.641563	0.618385	0.638786	0.482963	0.427035	0.411029	0.390108	0.408014	0.340562	0.466303	0.359161	0.510201	0.488722	0.436254	0.425544
	'main_Hippocampus_CA1sp left'	0.475013	0.422609	0.510671	0.374099	0.401648	0.370319	0.431903	0.403338	0.426371	0.475071	0.360964	0.590987	0.38497	0.419561	0.311855	0.498102	0.385784	0.461654	0.468237	0.398188	0.520388	0.371576	0.392	0.423083	0.522595	0.404515	0.494944	0.460699	0.413287	0.47693	0.381396	0.423439	0.352621	0.531975	0.425889	0.510647	0.469957	0.402499	0.375123	0.386956	0.396595	0.370559	0.426365	0.366708	0.474994	0.408266	0.436587	0.360524
	'main_Hippocampus_CA1sp right'	0.448349	0.408578	0.451667	0.35544	0.387282	0.342571	0.39534	0.383589	0.405867	0.466143	0.310651	0.53483	0.353648	0.393923	0.249047	0.461137	0.337553	0.449656	0.447171	0.386168	0.490932	0.359287	0.39301	0.400303	0.495993	0.384239	0.489108	0.445317	0.379285	0.434426	0.359664	0.40171	0.29074	0.500812	0.3755	0.497807	0.458522	0.380061	0.35216	0.371417	0.384307	0.354621	0.405232	0.351058	0.462378	0.381272	0.419636	0.322582
	'main_Hippocampus_CA1sr left'	0.396429	0.427108	0.450688	0.4032	0.369327	0.33107	0.417494	0.355642	0.42685	0.49502	0.56824	0.494971	0.485146	0.461555	0.407528	0.502562	0.427527	0.464281	0.38584	0.380295	0.42443	0.358662	0.312252	0.315665	0.464569	0.37292	0.413002	0.425295	0.452932	0.412223	0.442501	0.446242	0.36808	0.461243	0.467232	0.447883	0.311892	0.26915	0.25433	0.244873	0.252488	0.203247	0.293627	0.216803	0.326414	0.322056	0.273629	0.279212
	'main_Hippocampus_CA1sr right'	0.435406	0.480248	0.461218	0.447675	0.415943	0.358154	0.438066	0.393419	0.470827	0.567858	0.568722	0.521561	0.523251	0.505297	0.380911	0.540599	0.435017	0.527576	0.429137	0.428149	0.46074	0.410512	0.367562	0.349849	0.508313	0.410273	0.469958	0.474049	0.47959	0.432713	0.492218	0.497004	0.354217	0.499545	0.476505	0.50225	0.35131	0.291805	0.2721	0.272928	0.282034	0.223736	0.317415	0.239198	0.362791	0.3454	0.301679	0.285418
	'main_Hippocampus_CA2slm left'	0.412327	0.352999	0.585762	0.317344	0.334299	0.354164	0.493147	0.353968	0.397205	0.346321	0.460313	0.571799	0.337704	0.372296	0.453268	0.470561	0.447033	0.364411	0.39602	0.338715	0.49914	0.258536	0.263798	0.353019	0.47142	0.374624	0.404714	0.399519	0.441764	0.509699	0.287086	0.329622	0.464803	0.489297	0.501879	0.432444	0.394451	0.407941	0.422177	0.332424	0.352978	0.354863	0.464955	0.351466	0.446302	0.438909	0.410117	0.468936
	'main_Hippocampus_CA2slm right'	0.394056	0.33542	0.576563	0.300993	0.319383	0.348039	0.489544	0.347125	0.382153	0.314026	0.443028	0.544714	0.314833	0.350677	0.447705	0.448508	0.44189	0.336956	0.376587	0.327138	0.487093	0.240832	0.248294	0.342293	0.452507	0.369977	0.387153	0.382979	0.432492	0.503076	0.264743	0.306724	0.463711	0.469768	0.498193	0.411555	0.385955	0.415415	0.441004	0.330945	0.355131	0.367712	0.474085	0.362879	0.443375	0.442583	0.413854	0.491062
	'main_Hippocampus_CA2so left'	0.284533	0.247603	0.446221	0.219811	0.225363	0.248784	0.366253	0.246749	0.280697	0.242779	0.355682	0.430436	0.241698	0.264774	0.365892	0.343449	0.33658	0.255409	0.271612	0.232019	0.361135	0.171128	0.170307	0.243286	0.340117	0.262877	0.280714	0.281731	0.322649	0.375268	0.197885	0.228091	0.363022	0.356304	0.379247	0.306735	0.273529	0.289409	0.304464	0.227184	0.242593	0.247994	0.338298	0.244727	0.317222	0.31754	0.290638	0.352293
	'main_Hippocampus_CA2so right'	0.263142	0.225188	0.424765	0.201651	0.206801	0.232555	0.343673	0.22865	0.257812	0.21615	0.341077	0.402866	0.224492	0.24302	0.362822	0.318946	0.322841	0.229948	0.249867	0.212793	0.335395	0.156037	0.153532	0.224866	0.313864	0.244606	0.254262	0.257452	0.303249	0.354471	0.181841	0.208993	0.356727	0.329422	0.364397	0.278685	0.249502	0.270422	0.286874	0.209482	0.223517	0.230806	0.314221	0.22832	0.290181	0.296954	0.268337	0.338464
	'main_Hippocampus_CA2sp left'	0.202282	0.157088	0.245196	0.131794	0.152359	0.165772	0.190507	0.165482	0.165697	0.171819	0.11918	0.286914	0.126104	0.154757	0.140654	0.198645	0.161319	0.175324	0.19197	0.144028	0.228077	0.125479	0.147123	0.200365	0.212444	0.155342	0.195228	0.178703	0.153564	0.214962	0.118009	0.144161	0.17021	0.225309	0.163977	0.203153	0.235542	0.214442	0.203892	0.204821	0.207149	0.228107	0.232574	0.212899	0.240607	0.202398	0.23958	0.195365
	'main_Hippocampus_CA2sp right'	0.27576	0.211843	0.37354	0.182382	0.20605	0.232809	0.289194	0.230613	0.231951	0.214454	0.196168	0.401826	0.180241	0.214227	0.24212	0.281298	0.253024	0.22553	0.262206	0.199953	0.327733	0.16415	0.184572	0.266853	0.299706	0.225083	0.262135	0.247027	0.23495	0.323778	0.162084	0.195976	0.282013	0.319587	0.265337	0.276487	0.31057	0.30734	0.304219	0.274319	0.281493	0.313526	0.336278	0.293878	0.329988	0.295632	0.33029	0.311603
	'main_Hippocampus_CA2sr left'	0.281311	0.252401	0.426955	0.220268	0.223554	0.235338	0.34389	0.240023	0.277144	0.265394	0.338549	0.435926	0.245817	0.267569	0.324826	0.345637	0.311246	0.268728	0.27072	0.230237	0.355641	0.177739	0.176194	0.237815	0.341922	0.254439	0.287168	0.283383	0.308801	0.356107	0.207037	0.236004	0.323706	0.357007	0.356412	0.314369	0.269197	0.266977	0.273324	0.216137	0.229088	0.227456	0.313473	0.224327	0.307447	0.294067	0.276436	0.307839
	'main_Hippocampus_CA2sr right'	0.326853	0.288325	0.48718	0.254565	0.262263	0.276145	0.397024	0.280668	0.320021	0.29506	0.380573	0.489672	0.278349	0.304471	0.37005	0.390296	0.360667	0.303357	0.315647	0.267828	0.409868	0.207355	0.207879	0.278782	0.389708	0.296927	0.329494	0.324336	0.354752	0.411842	0.235759	0.269471	0.372335	0.404721	0.407344	0.357193	0.314695	0.316773	0.324958	0.258376	0.273762	0.273575	0.367236	0.270209	0.357268	0.344423	0.32536	0.363861
	'main_Hippocampus_CA3slm left'	0.436426	0.385127	0.570959	0.340937	0.359906	0.350246	0.486586	0.364023	0.42199	0.406673	0.454966	0.589311	0.36124	0.400242	0.393189	0.496282	0.425615	0.411788	0.422182	0.362067	0.515618	0.287868	0.297568	0.359069	0.499285	0.383815	0.446079	0.42819	0.445043	0.500572	0.31803	0.361855	0.406573	0.51189	0.482731	0.472819	0.408757	0.3915	0.393776	0.330566	0.351533	0.336103	0.450032	0.33409	0.457306	0.423831	0.405384	0.417528
	'main_Hippocampus_CA3slm right'	0.398836	0.367173	0.53195	0.318232	0.332632	0.32439	0.460593	0.343676	0.398983	0.386048	0.431961	0.55012	0.33735	0.37535	0.35784	0.46857	0.400285	0.389955	0.384773	0.341706	0.486235	0.263895	0.273457	0.328609	0.473169	0.364494	0.423403	0.40613	0.421472	0.467012	0.294194	0.335675	0.36793	0.48134	0.45605	0.449108	0.380738	0.364754	0.373079	0.302159	0.326642	0.313312	0.426098	0.313478	0.432556	0.399038	0.380033	0.392866
	'main_Hippocampus_CA3slu left'	0.209619	0.185567	0.182644	0.169243	0.17872	0.143629	0.155057	0.156509	0.178705	0.251103	0.146296	0.243611	0.18508	0.192173	0.113617	0.211133	0.143064	0.229566	0.206062	0.163409	0.195278	0.181009	0.185565	0.1713	0.213069	0.14783	0.205803	0.191346	0.155651	0.171156	0.190819	0.201761	0.121422	0.21647	0.146762	0.216789	0.178955	0.129487	0.107223	0.139587	0.136839	0.110295	0.134393	0.111786	0.168011	0.136512	0.144142	0.100607
	'main_Hippocampus_CA3slu right'	0.198686	0.175054	0.171183	0.158999	0.168553	0.132526	0.144428	0.146015	0.167966	0.24024	0.136135	0.229564	0.17305	0.180769	0.101841	0.1997	0.130722	0.217018	0.194748	0.154374	0.18396	0.171375	0.176296	0.159284	0.201116	0.138755	0.196429	0.180533	0.14564	0.159398	0.180488	0.190915	0.109894	0.204327	0.137141	0.206049	0.167706	0.119907	0.099221	0.129412	0.127139	0.101819	0.124871	0.102549	0.158077	0.126257	0.134301	0.09199
	'main_Hippocampus_CA3so left'	0.61581	0.524039	0.715381	0.472631	0.515797	0.497122	0.631232	0.509316	0.570869	0.549007	0.52366	0.748325	0.469599	0.536321	0.467543	0.635821	0.538978	0.559867	0.598704	0.502247	0.680317	0.420781	0.454598	0.528534	0.653118	0.519737	0.612636	0.578915	0.566005	0.65186	0.431241	0.494359	0.509472	0.669858	0.584127	0.633317	0.598887	0.562935	0.551234	0.508717	0.530963	0.511143	0.623847	0.501344	0.644281	0.582958	0.58892	0.554172
	'main_Hippocampus_CA3so right'	0.591457	0.509324	0.70118	0.459251	0.497049	0.478314	0.6186	0.492235	0.555971	0.531688	0.525507	0.726946	0.45899	0.521917	0.462504	0.620705	0.529543	0.541714	0.576488	0.487754	0.662095	0.404691	0.432715	0.503904	0.63601	0.506439	0.593084	0.561836	0.556995	0.635273	0.419211	0.479616	0.498781	0.65096	0.57919	0.614893	0.57173	0.540224	0.531832	0.482584	0.505843	0.485012	0.602196	0.47644	0.61981	0.56411	0.562934	0.539823
	'main_Hippocampus_CA3sp left'	0.273919	0.211622	0.282123	0.186758	0.213561	0.20155	0.225384	0.207439	0.218469	0.248927	0.161329	0.341118	0.183946	0.213559	0.162182	0.258329	0.19386	0.244641	0.264056	0.196526	0.277354	0.188829	0.212492	0.245864	0.272685	0.196269	0.2583	0.234863	0.19757	0.254811	0.182104	0.211575	0.191715	0.285974	0.201855	0.26745	0.276492	0.231237	0.206584	0.232462	0.23168	0.224549	0.243135	0.213579	0.27198	0.224044	0.254683	0.195225
	'main_Hippocampus_CA3sp right'	0.241523	0.189609	0.239604	0.166309	0.190044	0.174098	0.193638	0.181072	0.193453	0.230213	0.135101	0.29665	0.161699	0.189946	0.129751	0.225633	0.161451	0.222354	0.234852	0.173952	0.242391	0.171052	0.194998	0.216322	0.239349	0.170336	0.232723	0.208788	0.169281	0.217205	0.163057	0.188988	0.155035	0.250537	0.167794	0.239794	0.246264	0.199075	0.175203	0.205736	0.204088	0.194745	0.210498	0.184112	0.2409	0.192258	0.224089	0.161114
	'main_Hippocampus_CA3sr left'	0.456611	0.417481	0.538132	0.370534	0.383994	0.349416	0.46349	0.37087	0.439457	0.48019	0.455016	0.596227	0.398709	0.434423	0.358611	0.517302	0.408924	0.464527	0.443528	0.380845	0.508278	0.330325	0.334699	0.36745	0.513764	0.383298	0.471677	0.4486	0.439747	0.476491	0.365946	0.406664	0.368165	0.521508	0.456126	0.499328	0.409448	0.358307	0.342728	0.321983	0.336589	0.30125	0.405445	0.301458	0.440851	0.393848	0.379593	0.352773
	'main_Hippocampus_CA3sr right'	0.471154	0.433047	0.555766	0.382614	0.398231	0.363345	0.481443	0.386385	0.456202	0.493939	0.462908	0.612223	0.406709	0.447208	0.36235	0.532408	0.419947	0.478504	0.458628	0.396549	0.528464	0.341061	0.348641	0.382263	0.530916	0.400423	0.491875	0.465609	0.454877	0.493656	0.374197	0.417712	0.375686	0.537851	0.470125	0.517813	0.429382	0.377591	0.36349	0.339052	0.355459	0.321046	0.428058	0.320496	0.463833	0.412956	0.401184	0.371019
	'main_Hippocampus_DG-mo inf left'	0.145466	0.157517	0.21245	0.1355	0.124124	0.116385	0.174822	0.12886	0.160246	0.186531	0.241121	0.235693	0.172827	0.168579	0.172662	0.211727	0.172649	0.173842	0.140912	0.135039	0.18422	0.111691	0.0974587	0.111693	0.197049	0.141436	0.163419	0.164687	0.182773	0.177493	0.148431	0.15615	0.155169	0.197413	0.207711	0.183035	0.119531	0.105583	0.10506	0.0852224	0.0913183	0.0780794	0.125482	0.0818604	0.135366	0.130407	0.10996	0.121293
	'main_Hippocampus_DG-mo inf right'	0.158242	0.175279	0.207351	0.147434	0.137509	0.119619	0.17551	0.136056	0.173926	0.223159	0.228318	0.24463	0.182396	0.183162	0.146427	0.223743	0.163819	0.201604	0.154985	0.147495	0.194067	0.125938	0.114478	0.119438	0.211629	0.147175	0.185632	0.180912	0.184046	0.177253	0.162542	0.172108	0.13554	0.209929	0.195783	0.205035	0.131937	0.107528	0.103623	0.09085	0.0973676	0.0801817	0.129042	0.0840323	0.146931	0.132099	0.115807	0.112359
	'main_Hippocampus_DG-mo sup left'	0.190727	0.204519	0.26933	0.176575	0.16432	0.153701	0.226077	0.169639	0.20891	0.238999	0.296364	0.297692	0.218676	0.21673	0.213586	0.268443	0.220449	0.224987	0.185164	0.176905	0.238318	0.146631	0.130935	0.148505	0.252892	0.184365	0.213286	0.213642	0.232999	0.228373	0.18909	0.200401	0.194921	0.252661	0.259901	0.236598	0.160015	0.141631	0.140644	0.116004	0.124323	0.107007	0.167172	0.111984	0.179982	0.172221	0.147631	0.159323
	'main_Hippocampus_DG-mo sup right'	0.186404	0.208308	0.247469	0.176247	0.164239	0.146372	0.213009	0.16639	0.207655	0.2532	0.275573	0.2841	0.215777	0.215865	0.180053	0.263488	0.201768	0.233178	0.182326	0.178105	0.231419	0.149316	0.135517	0.143699	0.250342	0.180664	0.218564	0.214933	0.223415	0.213877	0.191185	0.202213	0.166818	0.247297	0.240007	0.240314	0.157767	0.132888	0.130401	0.110878	0.119637	0.100184	0.158101	0.105469	0.176433	0.16243	0.141292	0.141989
	'main_Hippocampus_DG-mo vent left'	0.762181	0.644587	0.846756	0.596227	0.652895	0.652492	0.775082	0.65316	0.701846	0.640681	0.630089	0.863696	0.582818	0.658592	0.600661	0.760073	0.681058	0.67103	0.738742	0.633866	0.814171	0.534318	0.578104	0.683714	0.780984	0.659291	0.736492	0.709921	0.701716	0.801366	0.537186	0.611292	0.662105	0.803491	0.718902	0.755245	0.751018	0.730237	0.718815	0.66717	0.690979	0.675388	0.784433	0.667508	0.793648	0.744886	0.746953	0.722028
	'main_Hippocampus_DG-mo vent right'	0.653053	0.598408	0.800016	0.545312	0.570061	0.582276	0.738375	0.595005	0.649229	0.582132	0.677367	0.797659	0.560169	0.612175	0.611774	0.720351	0.673966	0.610108	0.627204	0.577178	0.745106	0.46275	0.477609	0.575838	0.723459	0.615962	0.656722	0.649606	0.684082	0.741564	0.494841	0.553962	0.634256	0.735212	0.723935	0.685622	0.629048	0.630002	0.644394	0.54285	0.576085	0.559819	0.6959	0.566426	0.6895	0.673181	0.63706	0.673994
	'main_Hippocampus_DG-po left'	0.157378	0.118932	0.186345	0.10643	0.114837	0.109267	0.13877	0.10751	0.127112	0.152838	0.12487	0.225033	0.119379	0.132333	0.128782	0.165143	0.124636	0.144907	0.148143	0.104311	0.160548	0.0992331	0.102166	0.125995	0.161307	0.104234	0.140789	0.132932	0.123339	0.155214	0.109414	0.125	0.135669	0.173016	0.132073	0.153762	0.137314	0.114696	0.101969	0.109145	0.107291	0.0992387	0.127184	0.0950353	0.140769	0.120968	0.124507	0.108234
	'main_Hippocampus_DG-po right'	0.176806	0.137749	0.194503	0.120888	0.132116	0.119967	0.150354	0.121026	0.144806	0.181797	0.128965	0.24179	0.131448	0.149181	0.121282	0.182559	0.129451	0.170089	0.168056	0.120305	0.178525	0.114693	0.12193	0.140812	0.181455	0.116928	0.165426	0.152662	0.134254	0.16637	0.123503	0.141977	0.131197	0.192338	0.137204	0.178058	0.157755	0.126223	0.111095	0.12262	0.121634	0.110139	0.141065	0.105684	0.161007	0.132779	0.139595	0.112485
	'main_Hippocampus_DG-po vent left'	0.495215	0.36706	0.591646	0.331677	0.387534	0.429697	0.502498	0.4093	0.414164	0.350532	0.330088	0.599411	0.307345	0.373142	0.397712	0.458957	0.430149	0.381005	0.471995	0.365829	0.539307	0.297408	0.344841	0.476328	0.488403	0.399761	0.449941	0.425807	0.410785	0.544647	0.279093	0.338846	0.472236	0.517287	0.439394	0.459997	0.543373	0.555523	0.551812	0.505558	0.518015	0.567058	0.592369	0.53555	0.571952	0.529458	0.573951	0.553991
	'main_Hippocampus_DG-po vent right'	0.483565	0.378068	0.611507	0.335864	0.379587	0.414661	0.516766	0.40868	0.420982	0.365063	0.364598	0.61805	0.323458	0.383211	0.411791	0.480689	0.441911	0.390071	0.46351	0.372614	0.55648	0.293681	0.330787	0.453024	0.511547	0.41086	0.463512	0.441115	0.434418	0.557725	0.290961	0.348612	0.477833	0.541199	0.474346	0.480469	0.524774	0.534878	0.540136	0.467654	0.487586	0.524668	0.585038	0.499423	0.567345	0.523487	0.554461	0.551083
	'main_Hippocampus_DG-sg inf left'	0.103237	0.0882997	0.130178	0.0716791	0.0787661	0.0741522	0.0909143	0.0859206	0.0862837	0.105837	0.0721434	0.163658	0.0767605	0.0845324	0.0647024	0.115924	0.0823952	0.0990153	0.096779	0.0785635	0.121974	0.0738237	0.0784286	0.0908894	0.120798	0.084542	0.108127	0.0960221	0.0828601	0.106603	0.0758156	0.0862115	0.0748684	0.123532	0.0952479	0.113259	0.105034	0.0872895	0.0823988	0.0814675	0.0847231	0.0857423	0.0939062	0.0823125	0.107112	0.0854737	0.100267	0.0779671
	'main_Hippocampus_DG-sg inf right'	0.0888911	0.076936	0.109939	0.0615114	0.0676136	0.0604128	0.0772065	0.0716102	0.0749205	0.0966248	0.0604354	0.14111	0.0656357	0.0733544	0.0502765	0.100188	0.066805	0.0882971	0.0845646	0.067569	0.106096	0.0633401	0.0681757	0.0754754	0.105904	0.0711184	0.0967997	0.0842063	0.0703242	0.0900747	0.0656032	0.0749452	0.0586223	0.108187	0.0787813	0.101417	0.0903388	0.0720495	0.067084	0.0675121	0.0706499	0.06943	0.0793978	0.0662031	0.0930486	0.0710684	0.084387	0.0623734
	'main_Hippocampus_DG-sg sup left'	0.0739061	0.0632752	0.0947537	0.0508978	0.0552964	0.0505067	0.0642632	0.0587574	0.0616289	0.0804303	0.0532163	0.122231	0.0560254	0.0615375	0.0460366	0.0851501	0.0573832	0.0732143	0.0697075	0.0549574	0.0875189	0.0522861	0.0547055	0.0626335	0.0877335	0.0582133	0.0781257	0.0688189	0.0589264	0.0756338	0.0553405	0.0628001	0.0525408	0.0901749	0.0678075	0.0828181	0.0729391	0.0584148	0.0541268	0.0545277	0.0563965	0.0555491	0.0640995	0.0529801	0.0747619	0.0583439	0.0679492	0.0518332
	'main_Hippocampus_DG-sg sup right'	0.0877856	0.0765341	0.112319	0.0606475	0.0665678	0.0624527	0.0784512	0.072993	0.074383	0.0936837	0.0612546	0.143105	0.0649238	0.0726164	0.0534724	0.100717	0.0692689	0.0867482	0.0824246	0.0671982	0.106177	0.0615389	0.0661618	0.0769737	0.105496	0.0721827	0.0950089	0.0836914	0.0710664	0.0916969	0.0637708	0.0733551	0.0622651	0.108015	0.0812143	0.0997988	0.0912939	0.0748417	0.0710203	0.0689125	0.0723085	0.0734233	0.082299	0.0703194	0.0943125	0.0737829	0.086985	0.0666907
	'main_Hippocampus_DG-sg vent left'	0.3942	0.282418	0.45584	0.255153	0.303965	0.331558	0.383684	0.318528	0.317591	0.271825	0.232516	0.467223	0.230331	0.284364	0.286421	0.349761	0.317889	0.294454	0.380546	0.284965	0.427048	0.235544	0.280588	0.383498	0.383528	0.309461	0.359609	0.334188	0.309566	0.424881	0.215266	0.263599	0.354542	0.409914	0.327939	0.365167	0.446732	0.449413	0.439115	0.418182	0.425702	0.468799	0.475072	0.435052	0.464689	0.415345	0.470764	0.429503
	'main_Hippocampus_FC left'	0.197972	0.165127	0.356756	0.14306	0.150137	0.196603	0.279255	0.186469	0.191448	0.145417	0.23765	0.332862	0.155274	0.173944	0.318474	0.239863	0.271579	0.162705	0.186015	0.156711	0.2717	0.10897	0.11119	0.192438	0.243323	0.194157	0.189449	0.194523	0.230282	0.298351	0.121621	0.145927	0.326838	0.258158	0.289861	0.207928	0.216911	0.253961	0.279572	0.192344	0.205349	0.239939	0.291662	0.234556	0.251608	0.266469	0.252571	0.334614
	'main_Hippocampus_FC right'	0.168035	0.140857	0.310397	0.123475	0.126141	0.163997	0.236934	0.154026	0.162838	0.128154	0.223039	0.291895	0.140202	0.152666	0.297102	0.210987	0.236701	0.141064	0.157972	0.131597	0.227946	0.0934662	0.0911351	0.158621	0.20791	0.161636	0.158016	0.164468	0.200337	0.253607	0.109054	0.128644	0.294467	0.221763	0.256879	0.176404	0.173785	0.200687	0.217729	0.151268	0.159628	0.180981	0.231179	0.177317	0.201355	0.216965	0.197895	0.270441
	'ctxall_Cortex_layers_Layer1 right_intersect_Cortex_ENTl right'	0.568173	0.474336	0.786294	0.442892	0.472125	0.566283	0.686512	0.539092	0.535602	0.410525	0.572001	0.731924	0.445238	0.493157	0.691677	0.602239	0.666068	0.456823	0.535204	0.472244	0.663675	0.371606	0.383866	0.556927	0.606786	0.545621	0.519594	0.529649	0.594581	0.711596	0.380132	0.437204	0.732561	0.631008	0.680315	0.543694	0.589701	0.664586	0.701912	0.565006	0.587586	0.643409	0.705197	0.634849	0.640252	0.673868	0.654013	0.772549
	'ctxall_Cortex_layers_Layer2-3 left_intersect_Cortex_ENTl left'	0.76933	0.656425	0.774776	0.60457	0.67863	0.657485	0.724509	0.670142	0.694804	0.6575	0.52252	0.814611	0.551569	0.644635	0.478721	0.72122	0.603441	0.680593	0.761509	0.654776	0.801719	0.581027	0.657378	0.727817	0.762206	0.665667	0.766782	0.715346	0.652656	0.754861	0.542312	0.619464	0.564971	0.779382	0.639196	0.763723	0.810873	0.757563	0.729174	0.740591	0.756756	0.745554	0.793685	0.723585	0.829279	0.738925	0.799866	0.678846
	'ctxall_Cortex_layers_Layer2-3 right_intersect_Cortex_ENTl right'	0.591606	0.523973	0.80463	0.481241	0.497677	0.558816	0.696103	0.556021	0.571706	0.486511	0.633505	0.786257	0.505623	0.543094	0.6786	0.662509	0.674932	0.518816	0.565462	0.508461	0.700322	0.411855	0.412189	0.556417	0.6648	0.571831	0.571875	0.578213	0.633941	0.726281	0.441445	0.495606	0.706241	0.685513	0.718651	0.604206	0.591174	0.623533	0.644007	0.532569	0.555608	0.573722	0.670633	0.572575	0.640066	0.652373	0.62509	0.704445
	'ctxall_Cortex_layers_Layer4 ENTl left_intersect_Cortex_ENTl left'	0.80722	0.703226	0.812574	0.650372	0.721035	0.708791	0.7774	0.715251	0.744179	0.698108	0.567744	0.844464	0.592179	0.692041	0.522474	0.762372	0.65034	0.724887	0.796898	0.698056	0.837363	0.613631	0.689711	0.770432	0.79898	0.708659	0.804555	0.759192	0.699195	0.795312	0.575546	0.656394	0.608647	0.817412	0.679747	0.803239	0.853213	0.80492	0.779316	0.784059	0.802179	0.790145	0.845869	0.769449	0.875713	0.791589	0.844511	0.730141
	'ctxall_Cortex_layers_Layer4 ENTl right_intersect_Cortex_ENTl right'	0.619463	0.562243	0.83317	0.525083	0.533829	0.608514	0.74699	0.593799	0.615411	0.514552	0.705248	0.799238	0.551297	0.588378	0.757367	0.696954	0.735194	0.552638	0.590678	0.544414	0.720577	0.440385	0.434348	0.587767	0.687567	0.608405	0.592002	0.610279	0.683311	0.759082	0.47444	0.528653	0.768103	0.707515	0.764376	0.626809	0.611764	0.654463	0.678784	0.560206	0.582753	0.596489	0.702622	0.600839	0.662325	0.694932	0.646976	0.751955
	'ctxall_Cortex_layers_Layer5 left_intersect_Cortex_ENTl left'	0.852982	0.762835	0.832337	0.7123	0.781805	0.775978	0.824294	0.779324	0.800478	0.74332	0.603396	0.857933	0.642775	0.746922	0.555373	0.802171	0.695484	0.775906	0.846634	0.762649	0.874763	0.674093	0.753836	0.834414	0.840344	0.770621	0.856204	0.816236	0.75166	0.835951	0.629106	0.711853	0.648659	0.857456	0.71939	0.850827	0.91174	0.864981	0.838191	0.851069	0.868327	0.85193	0.898761	0.834531	0.928057	0.851517	0.901305	0.781283
	'ctxall_Cortex_layers_Layer5 right_intersect_Cortex_ENTl right'	0.734305	0.670329	0.916123	0.631279	0.649858	0.73646	0.854409	0.719739	0.726246	0.601758	0.769593	0.882447	0.643608	0.690066	0.822428	0.794625	0.838588	0.65271	0.702285	0.659409	0.828575	0.542858	0.546623	0.716174	0.79328	0.728439	0.702589	0.722665	0.787466	0.867417	0.566224	0.62855	0.855188	0.81187	0.853985	0.732781	0.73994	0.788204	0.813077	0.693432	0.719184	0.735307	0.828405	0.744456	0.78625	0.822653	0.778797	0.872652
	'ctxall_Cortex_layers_Layer6 left_intersect_Cortex_ENTl left'	0.735138	0.631728	0.776251	0.577202	0.654167	0.687912	0.748959	0.685096	0.680656	0.579962	0.503521	0.774531	0.509292	0.609448	0.502687	0.688308	0.625874	0.626176	0.724468	0.644856	0.795862	0.533471	0.617176	0.740634	0.736943	0.682305	0.737121	0.69783	0.656417	0.773053	0.487108	0.569319	0.605048	0.754787	0.651977	0.728796	0.834093	0.838423	0.843009	0.790905	0.819464	0.860559	0.878794	0.834833	0.868402	0.805678	0.868424	0.791546
	'ctxall_Cortex_layers_Layer6 right_intersect_Cortex_ENTl right'	0.654304	0.579681	0.821867	0.526051	0.570211	0.649662	0.761271	0.645508	0.635022	0.505644	0.589472	0.788313	0.505935	0.572973	0.632769	0.683852	0.702487	0.55832	0.628991	0.582282	0.768187	0.454379	0.490823	0.6535	0.712233	0.65568	0.648323	0.642924	0.674043	0.785681	0.449742	0.519083	0.70372	0.727419	0.728809	0.662381	0.716834	0.774374	0.816226	0.671063	0.709352	0.764327	0.824283	0.760982	0.77314	0.776846	0.777714	0.838449
	'main_Hippocampus_CA1slm left'	0.838963	0.792511	0.902026	0.739166	0.768026	0.758872	0.87544	0.774735	0.833839	0.7869	0.792652	0.929668	0.745699	0.804585	0.69552	0.887113	0.802224	0.815527	0.823546	0.767922	0.900007	0.664663	0.686408	0.766201	0.894659	0.78692	0.849164	0.840426	0.840511	0.881803	0.691941	0.756036	0.736552	0.903729	0.838665	0.874374	0.811359	0.775153	0.762112	0.716861	0.742522	0.694071	0.82695	0.707383	0.849737	0.820906	0.790458	0.767567
	'main_Hippocampus_CA1slm right'	0.818515	0.767202	0.888479	0.704305	0.744512	0.741685	0.854171	0.767245	0.806823	0.750839	0.731881	0.92014	0.699202	0.763627	0.653739	0.857277	0.781087	0.786199	0.801375	0.745513	0.89506	0.636241	0.671794	0.759322	0.881651	0.773778	0.835384	0.818641	0.805495	0.868828	0.648824	0.717899	0.704577	0.887598	0.809504	0.856586	0.819374	0.787155	0.779372	0.723629	0.756689	0.723586	0.838797	0.736449	0.857952	0.818542	0.806957	0.773982
	'main_Hippocampus_CA1so left'	0.81415	0.772754	0.838276	0.715575	0.758705	0.715973	0.839349	0.749965	0.815251	0.763675	0.706094	0.853131	0.684886	0.764793	0.572891	0.833429	0.720173	0.786978	0.810416	0.762677	0.878065	0.64844	0.695424	0.734721	0.86248	0.771568	0.8576	0.824132	0.79858	0.834124	0.652162	0.721434	0.629714	0.865613	0.772867	0.865256	0.810972	0.767262	0.758759	0.713984	0.749176	0.698211	0.826764	0.702947	0.859087	0.797065	0.791458	0.731505
	'main_Hippocampus_CA1so right'	0.750047	0.696932	0.845832	0.640317	0.679338	0.673174	0.818871	0.698424	0.749596	0.665738	0.700728	0.840038	0.626654	0.695484	0.607103	0.789668	0.724434	0.699946	0.734467	0.688073	0.840548	0.561331	0.595976	0.676954	0.813467	0.722246	0.774227	0.753765	0.764526	0.819238	0.574966	0.642442	0.654796	0.819414	0.775823	0.790118	0.747504	0.740077	0.75149	0.659214	0.699094	0.674303	0.804018	0.680382	0.807484	0.772161	0.753126	0.751538
	'main_Hippocampus_CA1sp left'	0.730077	0.671128	0.691297	0.611048	0.681903	0.621968	0.688124	0.670023	0.694018	0.664691	0.486291	0.726074	0.543461	0.633412	0.390372	0.69088	0.551154	0.682486	0.744694	0.682025	0.784025	0.596966	0.686307	0.691451	0.754762	0.68279	0.796348	0.730041	0.645207	0.710554	0.55422	0.624702	0.473368	0.757872	0.606596	0.77906	0.794421	0.726347	0.704651	0.710828	0.741092	0.709211	0.765519	0.696716	0.818349	0.7074	0.774601	0.626265
	'main_Hippocampus_CA1sp right'	0.728592	0.661148	0.757874	0.595906	0.659704	0.628131	0.726408	0.674079	0.694188	0.640979	0.539371	0.783596	0.552827	0.632598	0.457424	0.721543	0.60877	0.666832	0.728902	0.667517	0.81364	0.562332	0.631554	0.680783	0.780364	0.692265	0.781244	0.728304	0.677132	0.758014	0.541603	0.613198	0.53828	0.785239	0.669781	0.77699	0.778793	0.738925	0.734395	0.688236	0.726236	0.710771	0.786522	0.704148	0.818309	0.731002	0.776197	0.683165
	'main_Hippocampus_CA1sr left'	0.746349	0.785386	0.719172	0.731143	0.73234	0.639269	0.736321	0.699122	0.786748	0.842345	0.722217	0.777315	0.739728	0.779301	0.505097	0.811475	0.658775	0.824577	0.75163	0.745011	0.785223	0.685483	0.690864	0.650694	0.818622	0.719081	0.821176	0.796868	0.75448	0.721289	0.723734	0.761946	0.526223	0.805133	0.707154	0.837263	0.693218	0.602266	0.573224	0.58159	0.606163	0.515507	0.645063	0.534687	0.71527	0.655091	0.629496	0.549505
	'main_Hippocampus_CA1sr right'	0.722766	0.73893	0.75405	0.683791	0.68883	0.621481	0.743171	0.679318	0.753147	0.767888	0.739408	0.796307	0.704932	0.737265	0.542722	0.802244	0.680758	0.764127	0.716487	0.706087	0.786811	0.626818	0.627056	0.624473	0.808122	0.705209	0.780524	0.762208	0.751911	0.736786	0.671691	0.712678	0.559288	0.797374	0.739675	0.802025	0.66702	0.603655	0.589045	0.559319	0.589529	0.516755	0.649709	0.536126	0.701114	0.655927	0.623225	0.580981
	'main_Hippocampus_CA2slm left'	0.577124	0.51593	0.736515	0.460605	0.495872	0.529125	0.681521	0.532745	0.571375	0.480307	0.554284	0.710914	0.448295	0.517138	0.527753	0.622376	0.588753	0.514581	0.558298	0.507764	0.685597	0.382118	0.413628	0.529817	0.641835	0.555601	0.591433	0.576041	0.603222	0.685107	0.393472	0.457884	0.574528	0.657732	0.642424	0.610356	0.604746	0.630301	0.662367	0.531188	0.569216	0.587134	0.707091	0.580559	0.676937	0.654967	0.639278	0.683554
	'main_Hippocampus_CA2slm right'	0.432594	0.378203	0.623452	0.334844	0.357802	0.406633	0.551268	0.403203	0.428921	0.341189	0.459727	0.586039	0.336837	0.385211	0.481151	0.485702	0.495333	0.372996	0.411745	0.369	0.540505	0.265892	0.282402	0.398022	0.497445	0.421988	0.43236	0.429016	0.474615	0.558106	0.281679	0.331524	0.508124	0.513531	0.535251	0.454961	0.454474	0.498405	0.53773	0.399812	0.432103	0.463593	0.566583	0.458337	0.520504	0.521964	0.498777	0.584749
	'main_Hippocampus_CA3slm left'	0.720482	0.628078	0.807862	0.577545	0.638249	0.684531	0.786399	0.673016	0.688662	0.571327	0.56129	0.78507	0.524113	0.619367	0.570164	0.700495	0.666	0.622228	0.707107	0.632756	0.79815	0.505923	0.571841	0.710755	0.739786	0.675958	0.71789	0.695164	0.683715	0.792446	0.481162	0.560294	0.654858	0.761744	0.687672	0.723663	0.798914	0.824834	0.841404	0.751736	0.784457	0.818421	0.88526	0.799444	0.853449	0.81449	0.842546	0.823265
	'main_Hippocampus_CA3slm right'	0.629346	0.57196	0.779166	0.511668	0.546384	0.571685	0.72451	0.583405	0.624908	0.544095	0.591808	0.770745	0.501378	0.571833	0.555197	0.677393	0.633929	0.576697	0.610749	0.555822	0.739885	0.43347	0.466623	0.578294	0.700866	0.601248	0.648582	0.630979	0.645931	0.729504	0.445423	0.512451	0.600479	0.714418	0.676748	0.669982	0.656306	0.665964	0.688156	0.575329	0.613331	0.621019	0.741117	0.61736	0.723572	0.691138	0.682886	0.702444
	'main_Hippocampus_CA3slu left'	0.344104	0.32367	0.286372	0.294331	0.31226	0.252692	0.264034	0.277348	0.310633	0.413696	0.223536	0.369126	0.296753	0.321446	0.165948	0.336719	0.229813	0.384006	0.347361	0.290788	0.326896	0.315734	0.337021	0.299947	0.348699	0.262825	0.358586	0.329092	0.260525	0.280478	0.313301	0.334067	0.184989	0.349421	0.232992	0.366854	0.321924	0.237552	0.200648	0.262418	0.259133	0.213827	0.246535	0.214712	0.303896	0.244567	0.267737	0.178776
	'main_Hippocampus_CA3so left'	0.689608	0.657384	0.682262	0.588738	0.632741	0.562548	0.666022	0.603821	0.679997	0.711169	0.537341	0.743944	0.557531	0.642177	0.401187	0.703171	0.543168	0.702928	0.69062	0.627071	0.737975	0.551539	0.607139	0.606165	0.732897	0.613777	0.751512	0.695547	0.62604	0.665945	0.54583	0.611634	0.450634	0.732047	0.586659	0.755225	0.692937	0.60458	0.578746	0.583179	0.609594	0.554831	0.663748	0.551308	0.726759	0.627026	0.650781	0.535188
	'main_Hippocampus_CA3so right'	0.691127	0.623516	0.73031	0.557074	0.616076	0.583304	0.700975	0.612607	0.666525	0.629816	0.52335	0.760367	0.514032	0.607025	0.43454	0.687925	0.571679	0.646976	0.683426	0.609698	0.761707	0.507946	0.57458	0.62427	0.728387	0.622536	0.731034	0.678196	0.629636	0.706704	0.489887	0.564464	0.497714	0.733375	0.611071	0.731848	0.725236	0.677157	0.669931	0.631485	0.666507	0.646589	0.742889	0.635266	0.774039	0.683619	0.718095	0.628581
	'main_Hippocampus_CA3sp left'	0.388094	0.31798	0.364904	0.282015	0.322665	0.295256	0.320029	0.306032	0.326227	0.366709	0.215338	0.434239	0.26131	0.313012	0.196075	0.355351	0.258522	0.35937	0.384471	0.300244	0.388978	0.289084	0.335656	0.357734	0.38053	0.292208	0.388075	0.347871	0.283121	0.348451	0.267533	0.309865	0.239837	0.392993	0.268188	0.390095	0.409427	0.338622	0.303687	0.353413	0.352667	0.33652	0.35667	0.319404	0.403206	0.326566	0.378536	0.272085
	'main_Hippocampus_CA3sp right'	0.273196	0.222658	0.258979	0.193678	0.222007	0.201797	0.217937	0.212541	0.225037	0.268068	0.148049	0.323512	0.184751	0.218682	0.136574	0.254202	0.18179	0.259211	0.266088	0.204149	0.273455	0.201487	0.233063	0.249002	0.271481	0.198681	0.270626	0.241631	0.191864	0.241838	0.188068	0.217857	0.164719	0.279649	0.184017	0.27503	0.284841	0.22804	0.201545	0.239339	0.23898	0.227412	0.239914	0.21755	0.276767	0.219903	0.258413	0.180452
	'main_Hippocampus_CA3sr left'	0.639285	0.638822	0.602989	0.573628	0.59988	0.511084	0.593026	0.557041	0.641856	0.733036	0.516337	0.687166	0.560032	0.627606	0.359199	0.668476	0.493535	0.701868	0.644545	0.593697	0.667231	0.550976	0.588355	0.552576	0.685595	0.562832	0.708389	0.657995	0.578903	0.591049	0.558045	0.610252	0.393419	0.679015	0.529805	0.716239	0.618201	0.509416	0.473264	0.50666	0.524286	0.45317	0.556686	0.456617	0.634877	0.54131	0.554319	0.435534
	'main_Hippocampus_CA3sr right'	0.678032	0.655004	0.696693	0.586214	0.618764	0.556824	0.666895	0.600308	0.674736	0.713059	0.570349	0.765376	0.574754	0.645726	0.431748	0.714972	0.567664	0.702625	0.67259	0.615378	0.734871	0.545454	0.583735	0.59205	0.736659	0.608358	0.732576	0.687642	0.631771	0.668749	0.553434	0.614219	0.469376	0.733376	0.605245	0.745419	0.666357	0.582187	0.557963	0.555509	0.581517	0.526651	0.638412	0.529361	0.698007	0.612653	0.624024	0.528665
	'main_Hippocampus_DG-mo inf left'	0.273725	0.30762	0.351278	0.265632	0.250352	0.225675	0.320191	0.256745	0.310081	0.346503	0.389388	0.383235	0.310161	0.31288	0.256768	0.371458	0.298846	0.329261	0.269881	0.273257	0.339631	0.224488	0.208624	0.21805	0.360074	0.280259	0.322736	0.318325	0.334182	0.316019	0.277159	0.292428	0.243388	0.354002	0.352311	0.348087	0.24005	0.21197	0.212899	0.17714	0.192604	0.16457	0.248358	0.173424	0.269777	0.252647	0.222369	0.226813
	'main_Hippocampus_DG-mo inf right'	0.255735	0.285616	0.333663	0.242897	0.230307	0.208196	0.300407	0.238613	0.287853	0.323905	0.359008	0.367149	0.284014	0.288911	0.237106	0.349337	0.278574	0.307298	0.250331	0.252174	0.321517	0.203841	0.191251	0.202443	0.340608	0.260085	0.303444	0.297641	0.310124	0.297674	0.252161	0.26862	0.225743	0.335327	0.32943	0.328133	0.226381	0.199383	0.201269	0.164615	0.180359	0.155516	0.235719	0.163524	0.256215	0.237199	0.210301	0.213827
	'main_Hippocampus_DG-mo sup left'	0.293341	0.331145	0.37302	0.285245	0.270976	0.245496	0.345085	0.280499	0.333865	0.364834	0.408326	0.403448	0.327124	0.332484	0.268476	0.394157	0.320425	0.350285	0.289531	0.297213	0.365804	0.241151	0.226967	0.236933	0.385806	0.306147	0.348542	0.342981	0.358851	0.339567	0.293164	0.310687	0.25748	0.377834	0.37691	0.373366	0.262408	0.234169	0.237172	0.195199	0.213524	0.184279	0.27342	0.194445	0.295179	0.276803	0.245014	0.249866
	'main_Hippocampus_DG-mo sup right'	0.294792	0.328198	0.377202	0.27943	0.269064	0.244322	0.344831	0.280027	0.3316	0.362691	0.395188	0.411402	0.318485	0.327396	0.261904	0.393725	0.317356	0.348925	0.289596	0.294108	0.370284	0.236622	0.226425	0.238284	0.388151	0.304386	0.350645	0.342212	0.353884	0.341678	0.284899	0.304965	0.253889	0.380273	0.372632	0.374958	0.267382	0.238234	0.241941	0.197998	0.217398	0.190048	0.2793	0.200001	0.301407	0.279248	0.250929	0.252716
	'main_Hippocampus_DG-mo vent left'	0.704694	0.667067	0.73176	0.599015	0.651029	0.61011	0.736393	0.650177	0.70749	0.653137	0.583662	0.741752	0.559502	0.644217	0.457519	0.721566	0.606835	0.677191	0.701256	0.664819	0.783115	0.533552	0.593479	0.630801	0.763242	0.677345	0.769456	0.724796	0.691866	0.733836	0.531127	0.602515	0.518685	0.764005	0.669331	0.769882	0.727376	0.691524	0.697663	0.623413	0.669126	0.635464	0.760811	0.637438	0.787101	0.713543	0.715456	0.659534
	'main_Hippocampus_DG-mo vent right'	0.626136	0.598636	0.724585	0.549618	0.576693	0.569317	0.720019	0.591396	0.651364	0.560329	0.644863	0.696209	0.541366	0.599364	0.531195	0.680831	0.628474	0.591931	0.617774	0.597421	0.719592	0.465481	0.489274	0.553934	0.696295	0.62986	0.66459	0.650691	0.684868	0.708053	0.489577	0.546106	0.565992	0.698421	0.695553	0.677962	0.616111	0.623965	0.648426	0.536335	0.576403	0.551319	0.691597	0.560451	0.684079	0.666946	0.625894	0.659016
	'main_Hippocampus_DG-po left'	0.256473	0.199362	0.283259	0.175647	0.193811	0.181969	0.226682	0.18171	0.212482	0.248346	0.185497	0.339005	0.185874	0.213811	0.180214	0.260285	0.193779	0.23868	0.24354	0.178279	0.262316	0.163451	0.177129	0.209932	0.262279	0.176306	0.240563	0.223609	0.199795	0.248386	0.172888	0.200744	0.197935	0.278007	0.203568	0.256582	0.237102	0.198184	0.178888	0.189425	0.189732	0.176697	0.220903	0.169689	0.2447	0.206056	0.216422	0.18054
	'main_Hippocampus_DG-po right'	0.274267	0.211528	0.320362	0.183438	0.204821	0.199925	0.253796	0.200167	0.228306	0.252718	0.196148	0.374263	0.190626	0.223422	0.199636	0.279531	0.216094	0.24741	0.258878	0.190617	0.292411	0.167553	0.184812	0.22989	0.285835	0.194716	0.259393	0.240251	0.217306	0.278724	0.174527	0.206512	0.222483	0.302968	0.226484	0.275781	0.265611	0.230733	0.214074	0.214741	0.217988	0.21249	0.258833	0.202655	0.278643	0.235885	0.251729	0.216453
	'main_Hippocampus_DG-po vent left'	0.625017	0.529643	0.660512	0.46713	0.530374	0.527346	0.616461	0.534101	0.568952	0.539954	0.416562	0.699995	0.422608	0.51728	0.390307	0.597905	0.49287	0.559617	0.613693	0.516758	0.677218	0.425815	0.497956	0.585479	0.641163	0.5301	0.640068	0.591279	0.531476	0.63774	0.401728	0.477941	0.466067	0.66144	0.5195	0.643946	0.689179	0.644198	0.629668	0.604723	0.630057	0.636571	0.704927	0.610781	0.727257	0.633787	0.686478	0.58981
	'main_Hippocampus_DG-po vent right'	0.663609	0.563059	0.786569	0.505298	0.559385	0.600769	0.718534	0.598028	0.61573	0.531273	0.529865	0.789232	0.479179	0.560745	0.545606	0.668616	0.619874	0.570237	0.643057	0.558054	0.753184	0.443099	0.494079	0.634215	0.704705	0.603437	0.659224	0.634752	0.626604	0.747898	0.43599	0.511305	0.623843	0.729422	0.655733	0.674723	0.719013	0.72927	0.741019	0.648087	0.679136	0.709334	0.791184	0.691457	0.77258	0.72846	0.749993	0.741074
	'main_Hippocampus_DG-sg inf left'	0.233209	0.213408	0.307339	0.176535	0.190458	0.187329	0.23633	0.217652	0.213837	0.222641	0.1919	0.345419	0.183998	0.200754	0.168125	0.270158	0.214418	0.218989	0.225355	0.202771	0.297162	0.172105	0.180939	0.213766	0.288226	0.226798	0.259963	0.237255	0.223231	0.269902	0.178821	0.20254	0.195254	0.290504	0.258162	0.268029	0.248654	0.228739	0.230721	0.199723	0.213972	0.221133	0.247	0.21668	0.264067	0.227118	0.250501	0.223699
	'main_Hippocampus_DG-sg inf right'	0.133015	0.116764	0.172572	0.0923334	0.102894	0.10064	0.127301	0.116902	0.116106	0.131549	0.0900787	0.206843	0.0933377	0.10824	0.0811873	0.148815	0.1089	0.126051	0.125516	0.105783	0.166407	0.0907063	0.101178	0.121487	0.160286	0.116703	0.147311	0.129723	0.111736	0.145543	0.0906087	0.10662	0.0974599	0.163664	0.126287	0.152038	0.148739	0.129711	0.128145	0.116624	0.124708	0.13269	0.143361	0.126213	0.157294	0.124996	0.149124	0.118723
	'main_Hippocampus_DG-sg sup left'	0.202929	0.171191	0.261756	0.14123	0.157901	0.16071	0.193906	0.178339	0.173221	0.183613	0.142999	0.302647	0.143654	0.162851	0.139989	0.220765	0.1731	0.181463	0.191544	0.160094	0.244824	0.139178	0.152162	0.189853	0.233749	0.177936	0.210995	0.190966	0.172711	0.223761	0.138634	0.161292	0.166428	0.240369	0.198744	0.217776	0.220491	0.20095	0.198417	0.181452	0.190333	0.203936	0.215296	0.195292	0.229466	0.193567	0.223081	0.189941
	'main_Hippocampus_DG-sg sup right'	0.119799	0.105023	0.154701	0.083738	0.0930626	0.0916827	0.111167	0.106343	0.102974	0.11807	0.0833833	0.188242	0.0869684	0.0976639	0.0758442	0.135415	0.0999929	0.113288	0.112141	0.0954355	0.147067	0.0846488	0.0920559	0.110392	0.143193	0.105659	0.129421	0.115071	0.100505	0.129634	0.0851026	0.0983808	0.0901574	0.145428	0.116224	0.13368	0.129777	0.112851	0.11072	0.102345	0.108415	0.114867	0.121585	0.11066	0.134362	0.109252	0.128593	0.103551
	'main_Hippocampus_DG-sg vent left'	0.487336	0.386057	0.542769	0.339971	0.402422	0.418334	0.491224	0.419685	0.426325	0.367822	0.29265	0.548555	0.293008	0.371692	0.30161	0.446085	0.379505	0.391735	0.482188	0.394817	0.550778	0.312858	0.381239	0.476587	0.495134	0.422998	0.496674	0.450447	0.408971	0.525628	0.281477	0.345204	0.383728	0.516223	0.413443	0.4906	0.578553	0.574402	0.577708	0.530179	0.553414	0.602318	0.622449	0.563165	0.616925	0.536444	0.61054	0.535945
	'main_Hippocampus_DG-sg vent right'	0.58776	0.508266	0.70416	0.453183	0.510321	0.549657	0.660675	0.566059	0.557997	0.442677	0.46088	0.675178	0.413689	0.486943	0.460039	0.588381	0.56194	0.487726	0.576773	0.526595	0.700683	0.399259	0.455119	0.576461	0.641662	0.586313	0.610756	0.58124	0.581665	0.690904	0.382282	0.450031	0.546311	0.655001	0.615536	0.611471	0.669352	0.710582	0.749783	0.614294	0.659484	0.710002	0.764644	0.694215	0.730683	0.692864	0.723866	0.732285
	'main_Hippocampus_SUBd-m left'	0.730246	0.603734	0.840445	0.585668	0.639977	0.755035	0.79374	0.695877	0.670354	0.516364	0.603891	0.792749	0.552251	0.62099	0.73969	0.696437	0.752211	0.581138	0.703556	0.620381	0.771637	0.524507	0.562664	0.762538	0.709327	0.684229	0.653386	0.663917	0.69948	0.82309	0.499829	0.568632	0.82913	0.737934	0.73722	0.663211	0.780358	0.856698	0.870598	0.796651	0.801638	0.86282	0.865401	0.849938	0.802346	0.840216	0.843559	0.903293
	'main_Hippocampus_SUBd-m right'	0.675537	0.548771	0.794442	0.522762	0.577942	0.68961	0.733846	0.635496	0.611137	0.475145	0.544256	0.760761	0.494924	0.562998	0.683277	0.646532	0.69542	0.535088	0.644036	0.557938	0.72136	0.464603	0.505027	0.703105	0.661606	0.619894	0.602116	0.608594	0.634762	0.768326	0.442475	0.511021	0.768659	0.690133	0.675774	0.614004	0.730466	0.79901	0.813661	0.734681	0.743275	0.812278	0.814281	0.798706	0.753762	0.780972	0.791094	0.845301
	'main_Hippocampus_SUBd-sp left'	0.774078	0.688453	0.820167	0.698424	0.725791	0.837679	0.817263	0.775254	0.736648	0.595288	0.657437	0.781163	0.65723	0.709693	0.787604	0.731004	0.801045	0.6579	0.76177	0.700239	0.78165	0.650874	0.668837	0.84302	0.736675	0.747361	0.69424	0.722539	0.746145	0.826078	0.615711	0.669054	0.85698	0.761952	0.754724	0.704865	0.820025	0.87274	0.856498	0.870716	0.853263	0.876269	0.850304	0.87224	0.808193	0.855984	0.862273	0.876616
	'main_Hippocampus_SUBd-sp right'	0.729566	0.62452	0.80406	0.626756	0.667265	0.790349	0.783157	0.725586	0.68064	0.525575	0.600778	0.75238	0.581523	0.640877	0.750756	0.681457	0.75967	0.590595	0.712866	0.643548	0.750663	0.577754	0.606054	0.798324	0.692574	0.70232	0.64691	0.667729	0.69779	0.800579	0.5388	0.597657	0.833523	0.719021	0.722138	0.654123	0.789359	0.865015	0.863882	0.843694	0.832748	0.886364	0.846505	0.873775	0.787743	0.83665	0.851023	0.887892
	'main_Hippocampus_SUBd-sr left'	0.876077	0.835545	0.873281	0.862671	0.857696	0.935634	0.910767	0.882472	0.873682	0.752048	0.841583	0.843263	0.844361	0.873666	0.894171	0.860331	0.919511	0.806497	0.863673	0.836159	0.852537	0.804299	0.784758	0.909235	0.84173	0.859606	0.80087	0.846928	0.88481	0.895614	0.797559	0.835267	0.927356	0.858498	0.868893	0.81747	0.856374	0.874739	0.84467	0.88151	0.8644	0.822265	0.85095	0.839136	0.838656	0.899112	0.855872	0.872351
	'main_Hippocampus_SUBd-sr right'	0.873693	0.823061	0.876886	0.844828	0.84664	0.92613	0.901425	0.875597	0.86106	0.743264	0.822025	0.855023	0.829823	0.858844	0.886265	0.855103	0.915419	0.799102	0.857898	0.821068	0.853416	0.791499	0.777315	0.907344	0.84057	0.847755	0.793981	0.837326	0.869013	0.894267	0.781826	0.8216	0.920951	0.857245	0.858385	0.81152	0.857323	0.873475	0.841947	0.880317	0.86396	0.827173	0.848809	0.844794	0.83725	0.893018	0.857979	0.86819
'Cortical Subplate'	'main_OlfactoryAreas_EPd left'	0.51941	0.41817	0.631915	0.379399	0.436081	0.523474	0.57968	0.494806	0.468834	0.355814	0.364521	0.60226	0.334892	0.408986	0.452255	0.487329	0.504437	0.403249	0.49906	0.42788	0.589896	0.333618	0.389015	0.554611	0.522731	0.48461	0.490047	0.475329	0.472652	0.606462	0.301524	0.365035	0.542416	0.545395	0.502266	0.491775	0.624876	0.688488	0.718328	0.62089	0.643834	0.744163	0.722074	0.711146	0.661677	0.64751	0.700555	0.711861
	'main_OlfactoryAreas_EPd right'	0.357114	0.277135	0.511934	0.253856	0.28503	0.384382	0.443979	0.347729	0.322018	0.222422	0.306089	0.469128	0.242103	0.283311	0.458082	0.35642	0.431873	0.262859	0.331806	0.280217	0.424648	0.209222	0.231366	0.38532	0.371885	0.338738	0.312932	0.320346	0.354162	0.471127	0.200628	0.243051	0.511726	0.392547	0.410455	0.325793	0.416843	0.50094	0.540304	0.422395	0.438825	0.531724	0.525739	0.516632	0.449943	0.48284	0.49054	0.593167
	'main_OlfactoryAreas_CLA left'	0.849228	0.744487	0.926849	0.707203	0.768515	0.829636	0.892495	0.810654	0.801821	0.667709	0.689374	0.90587	0.659126	0.742336	0.714665	0.824879	0.807755	0.728298	0.836232	0.759814	0.909705	0.648938	0.701485	0.857567	0.85498	0.810258	0.818347	0.808111	0.811859	0.91699	0.619594	0.69773	0.810015	0.875218	0.830223	0.824123	0.904847	0.933041	0.934852	0.876852	0.895317	0.917174	0.957553	0.907571	0.9325	0.92407	0.939153	0.927824
	'main_OlfactoryAreas_CLA right'	0.837639	0.755109	0.855399	0.698642	0.762277	0.769513	0.825519	0.776596	0.790332	0.733194	0.621476	0.8896	0.645414	0.738972	0.58353	0.811969	0.716338	0.769936	0.831677	0.749162	0.883706	0.659635	0.727758	0.826253	0.849641	0.768489	0.842917	0.808743	0.755375	0.847733	0.624861	0.705235	0.672097	0.864466	0.741204	0.845705	0.89701	0.855367	0.831561	0.82998	0.848256	0.838325	0.890148	0.827185	0.913642	0.848324	0.890054	0.789115
	'main_OlfactoryAreas_EPd left'	0.796822	0.712487	0.869947	0.656217	0.715577	0.751806	0.827299	0.75176	0.756371	0.667854	0.617995	0.87841	0.607109	0.698221	0.607293	0.785366	0.719894	0.711803	0.788657	0.7123	0.871319	0.604749	0.665939	0.797197	0.822683	0.751731	0.800669	0.773424	0.745652	0.850623	0.576231	0.656383	0.699038	0.841178	0.753593	0.806112	0.871066	0.864664	0.860868	0.814527	0.837679	0.855436	0.90666	0.839591	0.903179	0.855382	0.893129	0.833361
	'main_OlfactoryAreas_EPd right'	0.779881	0.698168	0.841505	0.635629	0.696873	0.721085	0.798128	0.729389	0.737325	0.666499	0.590741	0.865352	0.589155	0.679955	0.568504	0.769142	0.691201	0.706361	0.768943	0.692087	0.852285	0.587045	0.652315	0.770988	0.810108	0.72578	0.789932	0.757756	0.717536	0.822195	0.559489	0.639612	0.655315	0.82635	0.720669	0.796017	0.851922	0.830844	0.823503	0.782586	0.8093	0.820859	0.876039	0.807805	0.882994	0.822494	0.864191	0.789391
	'main_CorticalSubplate_BLAa left'	0.662987	0.556098	0.782562	0.505721	0.54888	0.573258	0.685487	0.569056	0.601555	0.559759	0.552157	0.814252	0.503081	0.570397	0.565284	0.677842	0.61279	0.583366	0.636815	0.535476	0.72579	0.451827	0.484121	0.609552	0.69458	0.567549	0.63564	0.616077	0.607907	0.719757	0.45839	0.526927	0.621968	0.721711	0.64241	0.6612	0.669962	0.651612	0.64049	0.59225	0.609664	0.612502	0.70207	0.599021	0.706237	0.662938	0.673394	0.654559
	'main_CorticalSubplate_BLAa right'	0.527882	0.455948	0.721722	0.418771	0.430048	0.479239	0.607037	0.4684	0.498951	0.449359	0.568799	0.72701	0.451629	0.485448	0.625077	0.593253	0.59188	0.470493	0.499646	0.428772	0.608983	0.35482	0.351147	0.481578	0.585569	0.473804	0.494631	0.501834	0.544625	0.633534	0.388362	0.437907	0.633781	0.610515	0.616781	0.532065	0.509659	0.520775	0.524347	0.44889	0.462927	0.468683	0.566685	0.465515	0.54873	0.552745	0.525109	0.585128
	'main_CorticalSubplate_BLAp left'	0.625977	0.549299	0.726691	0.495209	0.524698	0.521933	0.636918	0.529888	0.582587	0.587947	0.549233	0.783469	0.506218	0.56539	0.514309	0.663804	0.568627	0.592911	0.604357	0.513443	0.683252	0.444239	0.465579	0.555339	0.67155	0.529963	0.617842	0.59652	0.578481	0.661409	0.463952	0.525583	0.550182	0.692489	0.600879	0.64816	0.610942	0.564463	0.544452	0.518157	0.533713	0.512062	0.617281	0.50542	0.642893	0.590112	0.591444	0.554936
	'main_CorticalSubplate_BLAp right'	0.514917	0.46365	0.712219	0.426221	0.42726	0.473758	0.606534	0.466382	0.503274	0.458807	0.603751	0.716938	0.46905	0.495246	0.637352	0.599807	0.599541	0.47686	0.489173	0.431873	0.600526	0.358043	0.345617	0.466772	0.584395	0.475997	0.491434	0.503575	0.555683	0.624685	0.40147	0.446105	0.630975	0.605406	0.628592	0.531349	0.488378	0.497043	0.502092	0.426002	0.440242	0.437561	0.543979	0.438826	0.528657	0.539442	0.500394	0.566535
	'main_CorticalSubplate_BLAv left'	0.699733	0.62902	0.833401	0.576489	0.6017	0.613723	0.741059	0.622836	0.668177	0.637845	0.678031	0.867864	0.599368	0.647894	0.639691	0.759132	0.69066	0.656362	0.674968	0.59955	0.775072	0.512965	0.523244	0.630571	0.760902	0.631601	0.688088	0.679281	0.69164	0.76719	0.543819	0.604578	0.670921	0.778866	0.734404	0.721379	0.673498	0.648709	0.639722	0.583438	0.603902	0.582566	0.69919	0.585094	0.711359	0.684559	0.664327	0.666028
	'main_CorticalSubplate_BLAv right'	0.659484	0.605085	0.823551	0.552715	0.566907	0.600813	0.729737	0.604433	0.642389	0.603952	0.673883	0.848738	0.578116	0.623859	0.661497	0.733863	0.690942	0.624666	0.63494	0.570828	0.74787	0.482918	0.485663	0.609715	0.73117	0.611256	0.649864	0.650061	0.673605	0.749116	0.516018	0.574442	0.68407	0.750237	0.726623	0.686925	0.648097	0.63639	0.634077	0.56658	0.586318	0.576173	0.68848	0.577653	0.688215	0.674599	0.650543	0.671945
	'main_CorticalSubplate_BMAp left'	0.695763	0.608449	0.828812	0.553937	0.590071	0.619347	0.73913	0.619433	0.652527	0.605325	0.619418	0.857313	0.55686	0.620953	0.620878	0.73098	0.673643	0.632382	0.669756	0.583398	0.771914	0.490125	0.516517	0.645773	0.744611	0.620092	0.678036	0.665215	0.665539	0.766664	0.503723	0.572384	0.669284	0.768244	0.703599	0.707582	0.702606	0.6877	0.681467	0.620317	0.641838	0.640463	0.741462	0.634579	0.742386	0.708475	0.706734	0.700897
	'main_CorticalSubplate_BMAp right'	0.632762	0.564973	0.823212	0.517113	0.537099	0.593094	0.726517	0.588765	0.611813	0.537384	0.648701	0.822685	0.536172	0.582414	0.681495	0.697598	0.694489	0.571606	0.60489	0.541396	0.731701	0.442668	0.450269	0.595417	0.701129	0.595592	0.611921	0.616826	0.655843	0.748545	0.468939	0.52823	0.707778	0.722501	0.722879	0.647059	0.635458	0.653302	0.665036	0.567975	0.591565	0.602108	0.705806	0.602645	0.682348	0.684078	0.659148	0.714849
	'main_CorticalSubplate_EPd left'	0.728112	0.6263	0.7892	0.565645	0.632036	0.665959	0.72886	0.666263	0.664192	0.600606	0.526269	0.821325	0.526685	0.61171	0.53214	0.708009	0.638058	0.640251	0.705887	0.62037	0.785573	0.52312	0.588548	0.719343	0.745251	0.655139	0.717029	0.686661	0.646473	0.764536	0.495939	0.574267	0.619416	0.765249	0.659092	0.724168	0.794857	0.777652	0.770348	0.727737	0.752229	0.777327	0.816215	0.763514	0.819724	0.762674	0.806773	0.740554
	'main_CorticalSubplate_EPd right'	0.555479	0.483417	0.775198	0.445162	0.467563	0.559268	0.670626	0.544153	0.53264	0.421552	0.593156	0.739126	0.462743	0.496872	0.69497	0.615362	0.674975	0.467139	0.523617	0.477723	0.660957	0.376717	0.380634	0.547711	0.617827	0.553459	0.520662	0.535146	0.602273	0.705135	0.39578	0.448685	0.72666	0.637077	0.700216	0.548699	0.571818	0.635286	0.671354	0.53296	0.557853	0.603253	0.671384	0.607176	0.616677	0.654954	0.623201	0.743116
	'main_CorticalSubplate_EPv left'	0.73635	0.628684	0.803118	0.578728	0.631497	0.63408	0.726046	0.634742	0.669796	0.640069	0.567724	0.844784	0.5561	0.63537	0.550046	0.72584	0.631211	0.661032	0.718059	0.609816	0.780165	0.53498	0.582103	0.686025	0.748495	0.62861	0.714986	0.684362	0.649984	0.754265	0.524552	0.597323	0.616588	0.77288	0.660293	0.732294	0.751709	0.710776	0.685958	0.674748	0.688285	0.677959	0.755515	0.661639	0.777133	0.712801	0.74259	0.67353
	'main_CorticalSubplate_EPv right'	0.634125	0.566414	0.802011	0.516892	0.536026	0.586044	0.704838	0.57584	0.607236	0.560786	0.626404	0.823076	0.535581	0.586847	0.654389	0.694081	0.665091	0.586192	0.609082	0.535105	0.71735	0.448297	0.456726	0.598351	0.693658	0.577111	0.613029	0.614995	0.636394	0.728054	0.473559	0.534809	0.683881	0.71801	0.689583	0.648995	0.637488	0.634219	0.631988	0.564631	0.580991	0.584059	0.68568	0.581107	0.675407	0.666	0.647007	0.673991
	'main_CorticalSubplate_LA left'	0.839593	0.74458	0.8552	0.688937	0.746846	0.730911	0.806393	0.744742	0.778891	0.753819	0.656261	0.910125	0.66787	0.744514	0.598708	0.830454	0.719787	0.77929	0.820984	0.728589	0.869638	0.647925	0.698178	0.779776	0.856652	0.738817	0.829515	0.799255	0.754266	0.836917	0.63979	0.714875	0.669447	0.871744	0.748286	0.843343	0.83823	0.779609	0.748909	0.7459	0.764998	0.729169	0.815497	0.728565	0.854721	0.79245	0.806311	0.726012
	'main_CorticalSubplate_LA right'	0.66717	0.600438	0.861984	0.571275	0.579029	0.637194	0.766176	0.631223	0.649591	0.555786	0.759439	0.837745	0.613182	0.63244	0.794824	0.743669	0.774443	0.592632	0.637557	0.587058	0.755073	0.495316	0.47902	0.620138	0.731838	0.648011	0.628513	0.64903	0.726018	0.792328	0.53929	0.586701	0.801709	0.750804	0.814301	0.665141	0.629239	0.660773	0.673338	0.574722	0.593534	0.588805	0.69409	0.598892	0.668839	0.702086	0.649797	0.744798
	'main_CorticalSubplate_PA left'	0.476774	0.377415	0.649513	0.337951	0.375561	0.437043	0.546963	0.417595	0.427196	0.350186	0.407131	0.637072	0.332173	0.388274	0.492279	0.490404	0.491635	0.383779	0.451566	0.369075	0.559353	0.283976	0.31169	0.457268	0.509345	0.418008	0.443684	0.435292	0.454026	0.580688	0.285756	0.342222	0.546478	0.537966	0.510612	0.465824	0.515316	0.551354	0.568952	0.469591	0.489785	0.540114	0.604309	0.520477	0.562391	0.549489	0.559205	0.607365
	'main_CorticalSubplate_PA right'	0.454487	0.391081	0.646694	0.346105	0.367579	0.414645	0.551689	0.409523	0.436356	0.371985	0.463226	0.636376	0.356428	0.403098	0.501866	0.508565	0.502456	0.39896	0.432842	0.372644	0.556518	0.282094	0.296676	0.419033	0.519293	0.420113	0.446133	0.442674	0.47462	0.570506	0.301276	0.352475	0.527904	0.541411	0.535754	0.475457	0.472951	0.497919	0.519492	0.411357	0.436364	0.461725	0.561823	0.454211	0.528908	0.519919	0.506013	0.565979
	'main_Amygdala_BLAp left'	0.701154	0.607206	0.75576	0.545998	0.611778	0.621494	0.715751	0.629599	0.652104	0.587617	0.494279	0.770464	0.490825	0.589872	0.468244	0.674338	0.58349	0.61813	0.689991	0.603855	0.768429	0.496844	0.571403	0.674713	0.719535	0.63056	0.71649	0.671445	0.623926	0.73263	0.466389	0.546433	0.554221	0.739665	0.619319	0.71714	0.778049	0.756821	0.754377	0.706557	0.736771	0.755407	0.815753	0.728318	0.822642	0.739635	0.795753	0.710716
	'main_Amygdala_BLAp right'	0.542786	0.479866	0.708874	0.421215	0.456595	0.493722	0.637827	0.502505	0.529159	0.450981	0.491677	0.699545	0.409871	0.476667	0.488674	0.584353	0.552871	0.481811	0.523627	0.465888	0.659292	0.354103	0.38825	0.506972	0.612736	0.516642	0.558953	0.539659	0.551172	0.652167	0.36025	0.423043	0.538614	0.628996	0.591627	0.578472	0.588477	0.608109	0.636229	0.516755	0.553497	0.583281	0.681912	0.572468	0.654991	0.620509	0.628575	0.651114
	'main_Amygdala_BMAp left'	0.500232	0.386817	0.587013	0.353545	0.415054	0.480751	0.542245	0.450954	0.44014	0.336087	0.322246	0.556382	0.301734	0.380416	0.392191	0.448398	0.442615	0.378537	0.485261	0.399626	0.55547	0.310829	0.374096	0.520947	0.486117	0.443119	0.469484	0.446244	0.432958	0.563638	0.275377	0.337808	0.48176	0.512718	0.448674	0.468029	0.602412	0.655123	0.675502	0.598792	0.617907	0.708381	0.695776	0.663688	0.642329	0.60735	0.671979	0.655932
	'main_Amygdala_BMAp right'	0.508144	0.427019	0.675033	0.382819	0.42507	0.507425	0.616629	0.486356	0.484832	0.367995	0.433402	0.632271	0.357194	0.426014	0.508823	0.518534	0.544918	0.412693	0.484174	0.426824	0.607619	0.317391	0.356592	0.512548	0.543881	0.490037	0.492915	0.485306	0.510095	0.630986	0.307431	0.368892	0.574509	0.564497	0.553507	0.504659	0.583084	0.651557	0.697947	0.555171	0.587603	0.66606	0.711604	0.64733	0.643938	0.642496	0.658342	0.723079
	'main_Amygdala_EPv left'	0.737932	0.62968	0.805406	0.579299	0.645751	0.676132	0.763827	0.668081	0.683699	0.592585	0.532645	0.800476	0.520205	0.620389	0.535054	0.70087	0.636109	0.631574	0.724952	0.631932	0.798525	0.525416	0.596513	0.724033	0.740008	0.666301	0.729583	0.694179	0.662342	0.779307	0.490556	0.571818	0.627171	0.76432	0.663713	0.730781	0.815042	0.816053	0.815633	0.766427	0.790412	0.820662	0.867082	0.789752	0.856697	0.793663	0.846912	0.782587
	'main_Amygdala_EPv right'	0.647384	0.570133	0.818307	0.514064	0.552688	0.626348	0.743815	0.622549	0.620718	0.515776	0.584048	0.804763	0.503899	0.568973	0.63245	0.683164	0.688756	0.561755	0.618458	0.560517	0.755463	0.442822	0.474834	0.63678	0.708405	0.626096	0.636682	0.632108	0.654166	0.769671	0.445482	0.514291	0.69478	0.72835	0.70909	0.658526	0.699836	0.738593	0.76752	0.642386	0.676531	0.720655	0.792048	0.715194	0.752797	0.746294	0.748207	0.793968
	'main_Amygdala_PA left'	0.639139	0.532239	0.697414	0.490085	0.557876	0.61905	0.673823	0.595725	0.585187	0.474845	0.427672	0.6785	0.423686	0.518464	0.474531	0.584536	0.561111	0.523256	0.627249	0.543793	0.693714	0.441364	0.517031	0.664999	0.629232	0.584692	0.62121	0.594708	0.56511	0.69041	0.396424	0.472026	0.572734	0.653688	0.565252	0.617692	0.752429	0.783514	0.792892	0.736795	0.75873	0.82585	0.822183	0.789595	0.786387	0.741348	0.80626	0.756754
	'main_Amygdala_PA right'	0.585363	0.503993	0.743755	0.454171	0.498204	0.58293	0.685765	0.568229	0.557979	0.440611	0.493136	0.713154	0.42597	0.49849	0.564084	0.597045	0.617139	0.489053	0.560528	0.502734	0.687421	0.386872	0.428631	0.595559	0.628355	0.568289	0.572543	0.565331	0.581859	0.705629	0.375051	0.443128	0.636952	0.64954	0.626392	0.586467	0.66707	0.725073	0.76306	0.63091	0.664728	0.735661	0.778287	0.719992	0.721242	0.715112	0.733539	0.78095
'Striatum'	'main_LateralSeptum_LSc left'	0.754737	0.632525	0.790706	0.588953	0.669003	0.690526	0.766346	0.681362	0.692787	0.5818	0.518714	0.775778	0.51675	0.619755	0.517613	0.691584	0.631977	0.629529	0.748984	0.650215	0.804319	0.540619	0.624451	0.742319	0.740704	0.681238	0.742237	0.702121	0.667011	0.784643	0.493861	0.576439	0.618305	0.762133	0.65852	0.734978	0.836005	0.842667	0.839955	0.797992	0.822967	0.850477	0.885477	0.819613	0.873577	0.810508	0.866858	0.796039
	'main_LateralSeptum_LSc right'	0.656168	0.58022	0.67081	0.518169	0.584188	0.580952	0.658249	0.595923	0.61789	0.566247	0.429125	0.69326	0.451518	0.553307	0.39411	0.61711	0.522489	0.593646	0.651902	0.574872	0.713947	0.476267	0.561756	0.639215	0.670647	0.590574	0.68817	0.637286	0.568616	0.666099	0.435692	0.513161	0.474835	0.685278	0.543049	0.682483	0.751855	0.715272	0.706758	0.683105	0.714421	0.726792	0.772219	0.699803	0.789643	0.691501	0.761986	0.644573
	'main_LateralSeptum_LSr left'	0.507864	0.403681	0.583007	0.369337	0.426618	0.498929	0.542464	0.469392	0.449877	0.354177	0.324498	0.56477	0.317134	0.39512	0.400055	0.457854	0.45387	0.395792	0.491822	0.411147	0.557313	0.330573	0.392742	0.543042	0.494461	0.453595	0.477483	0.457653	0.436391	0.563582	0.292089	0.354459	0.488878	0.520259	0.448368	0.477135	0.617337	0.660169	0.672602	0.618124	0.632678	0.721731	0.691116	0.679037	0.645646	0.611442	0.682045	0.648958
	'main_LateralSeptum_LSr right'	0.517125	0.420963	0.559485	0.379719	0.439056	0.486456	0.52502	0.470054	0.458351	0.389489	0.309553	0.565955	0.323422	0.405991	0.352013	0.463792	0.426507	0.423673	0.504563	0.421687	0.558792	0.348763	0.419741	0.543894	0.504781	0.451238	0.501999	0.471667	0.426509	0.544278	0.305935	0.369932	0.435326	0.528112	0.423907	0.499413	0.628589	0.634961	0.632307	0.611196	0.62562	0.691859	0.668574	0.650425	0.650393	0.588136	0.671505	0.588387
	'main_LateralSeptum_SH left'	0.384835	0.323323	0.527025	0.28269	0.314531	0.370633	0.461933	0.364905	0.359866	0.289276	0.301023	0.511656	0.259615	0.315469	0.358041	0.39227	0.390998	0.319255	0.373078	0.317186	0.480089	0.238128	0.273741	0.397205	0.426051	0.363968	0.386194	0.372518	0.369913	0.480346	0.227397	0.27623	0.413732	0.447706	0.405356	0.399438	0.470932	0.508618	0.535144	0.438888	0.463918	0.533261	0.563455	0.507037	0.518199	0.48773	0.531486	0.540661
	'main_LateralSeptum_SH right'	0.428577	0.36496	0.571165	0.315706	0.348413	0.389005	0.498384	0.38899	0.401974	0.347569	0.341908	0.570972	0.29545	0.358853	0.370504	0.445817	0.412463	0.371	0.415018	0.351477	0.525249	0.266306	0.303041	0.418671	0.477239	0.391797	0.438307	0.41734	0.407832	0.515133	0.261174	0.315882	0.424254	0.500459	0.440049	0.454861	0.500745	0.515496	0.534051	0.445291	0.471795	0.519796	0.581461	0.494306	0.554046	0.50683	0.544043	0.536527
	'main_OlfactoryTubercule_isl1 left'	0.28927	0.222864	0.298746	0.201852	0.230406	0.231961	0.248706	0.224844	0.234661	0.251444	0.163665	0.349539	0.188246	0.226874	0.180656	0.260619	0.2075	0.253484	0.281392	0.206465	0.289099	0.201463	0.232515	0.280553	0.273196	0.207029	0.26445	0.244175	0.205304	0.269745	0.184026	0.215568	0.213675	0.289235	0.202553	0.272021	0.311539	0.270771	0.242509	0.285114	0.277007	0.27973	0.283663	0.261122	0.30483	0.256742	0.301483	0.227268
	'main_OlfactoryTubercule_isl1 right'	0.32479	0.263054	0.373446	0.230469	0.258219	0.264529	0.310453	0.263389	0.279765	0.290531	0.204938	0.423677	0.216858	0.264445	0.217353	0.314354	0.251896	0.291598	0.317076	0.24176	0.356978	0.21904	0.252241	0.312201	0.332048	0.251121	0.318304	0.292525	0.253885	0.331626	0.20632	0.244405	0.254987	0.349814	0.255919	0.328741	0.363076	0.325904	0.305514	0.324027	0.323682	0.335889	0.356339	0.312816	0.373461	0.313601	0.366577	0.289953
	'main_OlfactoryTubercule_isl2 left'	0.51368	0.410683	0.642092	0.376366	0.413879	0.451767	0.529174	0.440048	0.447455	0.406253	0.396426	0.665315	0.367686	0.421702	0.454844	0.509858	0.473674	0.426845	0.497365	0.396685	0.573087	0.347234	0.375018	0.498922	0.528078	0.432052	0.476663	0.459081	0.45005	0.570091	0.338584	0.392301	0.511963	0.55517	0.491245	0.495291	0.545683	0.5413	0.527592	0.506617	0.509756	0.538844	0.572055	0.513227	0.565302	0.528334	0.568912	0.539812
	'main_OlfactoryTubercule_isl2 right'	0.307854	0.241078	0.372224	0.212017	0.242191	0.284985	0.315157	0.273666	0.260216	0.231025	0.188095	0.396049	0.19079	0.236376	0.243902	0.288671	0.269542	0.249959	0.292932	0.231023	0.343875	0.194614	0.228602	0.328414	0.311226	0.2553	0.287221	0.272698	0.247	0.338651	0.175813	0.214258	0.294977	0.331574	0.262576	0.295992	0.376082	0.377259	0.371184	0.359226	0.363422	0.415944	0.398646	0.385893	0.386693	0.348833	0.405826	0.359522
	'main_OlfactoryTubercule_isl3 left'	0.257504	0.204929	0.326018	0.174659	0.198847	0.226707	0.263823	0.222717	0.221036	0.208984	0.165159	0.36402	0.165987	0.202768	0.202593	0.25529	0.227716	0.220709	0.245445	0.189043	0.299321	0.161252	0.187831	0.262966	0.273053	0.209165	0.247588	0.231902	0.208456	0.288379	0.151052	0.183082	0.238984	0.287425	0.221765	0.257753	0.305659	0.294157	0.286952	0.278564	0.282771	0.317139	0.31954	0.297934	0.317423	0.279409	0.325697	0.280586
	'main_OlfactoryTubercule_isl3 right'	0.238965	0.194993	0.272004	0.165189	0.189094	0.198023	0.228568	0.203393	0.204701	0.208701	0.132577	0.312195	0.148766	0.186924	0.14571	0.226284	0.183959	0.212933	0.231103	0.178977	0.269265	0.157551	0.189494	0.239581	0.249108	0.189436	0.240442	0.217487	0.179971	0.245193	0.142223	0.172584	0.178075	0.261289	0.1811	0.246321	0.290052	0.261875	0.248717	0.258901	0.264278	0.285902	0.285057	0.264321	0.297718	0.242745	0.298157	0.227224
	'main_OlfactoryTubercule_isl4 left'	0.261421	0.210749	0.319179	0.180828	0.205905	0.237372	0.266947	0.23326	0.224393	0.209899	0.157474	0.35063	0.164043	0.204135	0.19589	0.251312	0.224931	0.222632	0.249056	0.197093	0.299616	0.166884	0.197937	0.277482	0.272187	0.217076	0.252993	0.237135	0.208443	0.287304	0.151334	0.184724	0.236248	0.288401	0.21923	0.261194	0.325083	0.316383	0.310507	0.302691	0.30789	0.351703	0.340104	0.32745	0.335389	0.292851	0.349031	0.295312
	'main_OlfactoryTubercule_isl4 right'	0.421848	0.326448	0.489859	0.291905	0.33792	0.368996	0.41682	0.362355	0.354756	0.315821	0.25276	0.509329	0.258608	0.31998	0.293395	0.385927	0.340201	0.335255	0.407718	0.322015	0.464396	0.274423	0.323938	0.427579	0.41699	0.349352	0.400631	0.370905	0.336253	0.447638	0.246243	0.296591	0.361528	0.441572	0.352415	0.404452	0.495188	0.490923	0.482571	0.470646	0.477433	0.530542	0.518787	0.489453	0.513291	0.451529	0.529208	0.45626
	'main_OlfactoryTubercule_isl5 left'	0.277156	0.232165	0.330429	0.19479	0.220473	0.24058	0.28087	0.242838	0.245078	0.243061	0.167194	0.370857	0.176575	0.222975	0.186084	0.2724	0.226988	0.249976	0.267331	0.213355	0.320959	0.179308	0.213777	0.282711	0.296094	0.229385	0.283214	0.259822	0.222123	0.298462	0.164817	0.201833	0.22542	0.310821	0.226431	0.291115	0.342161	0.318138	0.30986	0.304365	0.312939	0.345409	0.351192	0.321191	0.357472	0.30029	0.357528	0.289217
	'main_OlfactoryTubercule_isl6 left'	0.263066	0.207545	0.331044	0.18099	0.207923	0.245998	0.285941	0.238216	0.228102	0.192894	0.157174	0.337039	0.156361	0.200244	0.204436	0.244225	0.231214	0.210122	0.255225	0.201578	0.30966	0.161246	0.19495	0.2844	0.272207	0.226287	0.255873	0.239975	0.216765	0.302918	0.143163	0.178189	0.252817	0.291316	0.229157	0.261741	0.34307	0.354255	0.356494	0.330086	0.339187	0.399198	0.383088	0.364343	0.362452	0.321038	0.383358	0.341782
	'main_OlfactoryTubercule_OT1 left'	0.900165	0.817584	0.888794	0.779158	0.843357	0.854226	0.883901	0.855183	0.856037	0.767139	0.669615	0.89814	0.706892	0.801488	0.631589	0.850975	0.775511	0.811235	0.898366	0.826873	0.925377	0.746541	0.81383	0.904832	0.885877	0.846294	0.892352	0.863841	0.81815	0.89627	0.69464	0.772115	0.728512	0.898315	0.794347	0.885399	0.957886	0.930567	0.905039	0.922791	0.934847	0.920462	0.945343	0.907722	0.964342	0.914862	0.95797	0.855143
	'main_OlfactoryTubercule_OT1 right'	0.890786	0.808688	0.878103	0.768777	0.830303	0.836624	0.864495	0.839087	0.842179	0.770993	0.65827	0.898546	0.701721	0.794059	0.619732	0.844663	0.758919	0.809224	0.889753	0.812686	0.913528	0.741822	0.806018	0.893586	0.878232	0.828302	0.883464	0.853582	0.801818	0.881039	0.692516	0.768783	0.714783	0.891855	0.779099	0.878825	0.945059	0.906429	0.874741	0.904285	0.912856	0.894416	0.920665	0.880591	0.947066	0.892014	0.937791	0.825978
	'main_OlfactoryTubercule_OT2 left'	0.768856	0.698465	0.791369	0.636516	0.69836	0.696104	0.750368	0.722233	0.722448	0.679429	0.546618	0.830738	0.583292	0.670337	0.50055	0.747823	0.642397	0.705795	0.767098	0.695257	0.831658	0.615182	0.684507	0.763659	0.795299	0.71934	0.79672	0.751638	0.688129	0.781758	0.576124	0.650987	0.590765	0.8058	0.680275	0.792918	0.844368	0.797337	0.777816	0.776123	0.797624	0.796893	0.827736	0.781034	0.859473	0.778282	0.843358	0.722296
	'main_OlfactoryTubercule_OT2 right'	0.764348	0.725565	0.77289	0.656277	0.71058	0.694023	0.741635	0.741845	0.733954	0.707864	0.56148	0.823897	0.608751	0.685013	0.486114	0.762934	0.647904	0.730534	0.764232	0.72056	0.833913	0.641462	0.703588	0.758271	0.813523	0.742012	0.815494	0.770637	0.701244	0.773277	0.607872	0.677297	0.569516	0.814633	0.692953	0.811553	0.833758	0.774422	0.755654	0.751215	0.77923	0.763553	0.799654	0.759906	0.844127	0.763318	0.818221	0.695639
	'main_OlfactoryTubercule_OT3 left'	0.789235	0.70588	0.819057	0.650481	0.716267	0.743556	0.791461	0.747389	0.742672	0.664222	0.561729	0.836032	0.584527	0.682549	0.546179	0.753469	0.678361	0.704107	0.782313	0.707351	0.843707	0.614436	0.688541	0.801581	0.796347	0.738088	0.795657	0.759707	0.708646	0.81167	0.567146	0.647805	0.643698	0.811505	0.699386	0.791183	0.879894	0.859312	0.84714	0.833677	0.853878	0.872591	0.890019	0.850649	0.899129	0.83522	0.897083	0.795908
	'main_OlfactoryTubercule_OT3 right'	0.815406	0.7545	0.826964	0.692419	0.752685	0.757486	0.804418	0.778894	0.779067	0.726111	0.594687	0.860781	0.631555	0.724754	0.543722	0.794435	0.694146	0.757845	0.812107	0.750741	0.87111	0.662596	0.732471	0.817424	0.837871	0.773134	0.842489	0.802957	0.740816	0.825115	0.62068	0.698969	0.635636	0.847266	0.725207	0.838305	0.893661	0.849449	0.830857	0.828291	0.850894	0.846288	0.879386	0.833552	0.908394	0.835531	0.890931	0.774005
	'main_Striatum_ACB left'	0.798774	0.776912	0.736998	0.718626	0.778831	0.736494	0.760889	0.785097	0.784779	0.74904	0.550362	0.772615	0.635761	0.727022	0.453482	0.762066	0.635746	0.774207	0.813788	0.783643	0.841411	0.709331	0.795866	0.8026	0.819296	0.784307	0.867234	0.815033	0.722585	0.769812	0.651109	0.719272	0.54086	0.81752	0.671667	0.847669	0.885194	0.816608	0.791067	0.822056	0.847493	0.813784	0.838657	0.807788	0.891097	0.796108	0.865977	0.701492
	'main_Striatum_ACB right'	0.724597	0.712664	0.636455	0.654464	0.712671	0.649234	0.66045	0.703014	0.708157	0.712732	0.46413	0.688067	0.570302	0.658839	0.364773	0.680473	0.537495	0.723181	0.744043	0.711661	0.751286	0.662816	0.754725	0.726106	0.737401	0.696248	0.801614	0.740754	0.627893	0.667874	0.598438	0.660221	0.441786	0.73371	0.567959	0.778849	0.810175	0.717308	0.681278	0.743802	0.763651	0.720661	0.736678	0.712049	0.805488	0.69369	0.775755	0.585249
	'main_Striatum_CP left'	0.93607	0.863941	0.896251	0.850637	0.908238	0.922478	0.927131	0.918107	0.90512	0.777641	0.723688	0.874323	0.768604	0.851269	0.685024	0.874377	0.828545	0.832238	0.944564	0.897911	0.947799	0.819741	0.877237	0.956207	0.90872	0.918641	0.923654	0.909443	0.884067	0.934598	0.763636	0.831592	0.787352	0.919686	0.851463	0.910082	0.985132	0.982171	0.960076	0.980398	0.987648	0.962106	0.976578	0.957352	0.984792	0.964738	0.990684	0.912488
	'main_Striatum_CP right'	0.938434	0.880846	0.85639	0.859766	0.919538	0.891246	0.888635	0.906997	0.90561	0.827039	0.691835	0.865816	0.775131	0.858664	0.612943	0.87287	0.779564	0.867551	0.953832	0.905133	0.937619	0.848977	0.915876	0.944405	0.912365	0.903381	0.947029	0.918488	0.857782	0.897244	0.787525	0.852292	0.709413	0.918512	0.806558	0.930305	0.981543	0.934573	0.895409	0.954361	0.960417	0.909868	0.931295	0.907183	0.970748	0.918445	0.95896	0.828028
	'main_CerebralNuclei_CEA left'	0.879569	0.850697	0.898886	0.790175	0.825478	0.798395	0.888013	0.841317	0.874624	0.832996	0.781833	0.937095	0.78144	0.838421	0.659777	0.917173	0.816428	0.862348	0.871128	0.837622	0.94213	0.736541	0.766389	0.820129	0.94538	0.85435	0.915928	0.897207	0.871977	0.904931	0.750055	0.813846	0.719221	0.944729	0.862067	0.930383	0.870482	0.819339	0.802447	0.769156	0.801334	0.744769	0.855885	0.762617	0.896324	0.853502	0.837951	0.782548
	'main_CerebralNuclei_CEA right'	0.75518	0.736868	0.89233	0.696079	0.69806	0.72635	0.850862	0.75032	0.774401	0.684977	0.85529	0.88213	0.736025	0.751912	0.783353	0.850382	0.850064	0.722987	0.732749	0.723036	0.849999	0.614818	0.598005	0.700746	0.84628	0.776318	0.75931	0.778051	0.842677	0.862895	0.666306	0.711419	0.795191	0.848404	0.897869	0.791257	0.715223	0.72546	0.7381	0.640921	0.671273	0.638654	0.760573	0.664295	0.755881	0.780021	0.717733	0.78238
	'main_CerebralNuclei_CP left'	0.833292	0.735677	0.80476	0.683098	0.754764	0.73097	0.776794	0.748483	0.765122	0.732091	0.578182	0.853004	0.63071	0.71968	0.524519	0.785999	0.666647	0.759373	0.827576	0.734603	0.854636	0.662442	0.737948	0.800552	0.830043	0.739828	0.8368	0.792486	0.720512	0.808381	0.624618	0.701472	0.61429	0.844407	0.695602	0.83407	0.872658	0.808689	0.773219	0.798153	0.81433	0.786434	0.834433	0.775679	0.879206	0.796058	0.846784	0.719006
	'main_CerebralNuclei_CP right'	0.749018	0.655659	0.921728	0.626719	0.654762	0.71673	0.83049	0.712967	0.711378	0.589141	0.757305	0.888203	0.644505	0.677676	0.802158	0.792261	0.822954	0.636584	0.719397	0.659596	0.834915	0.559445	0.559355	0.711915	0.797477	0.729	0.703795	0.715083	0.781282	0.869614	0.582003	0.6388	0.846406	0.816063	0.864401	0.729911	0.729045	0.772012	0.787311	0.683942	0.705866	0.713112	0.795134	0.719632	0.765993	0.793798	0.759882	0.842946
	'main_CerebralNuclei_IA right'	0.395658	0.317944	0.568667	0.281226	0.310566	0.386498	0.470554	0.370324	0.357311	0.282324	0.345613	0.55859	0.280595	0.322767	0.457515	0.417672	0.451391	0.316155	0.367729	0.308596	0.479381	0.236156	0.256652	0.399732	0.434521	0.36396	0.364785	0.364313	0.386305	0.506579	0.236558	0.283428	0.503254	0.456196	0.449185	0.385078	0.443561	0.491381	0.517556	0.413215	0.433256	0.49993	0.529357	0.487532	0.480431	0.484252	0.496407	0.560291
	'main_CerebralNuclei_MEA right'	0.457902	0.365231	0.61949	0.328603	0.365464	0.456181	0.530326	0.427437	0.410425	0.320937	0.378141	0.602869	0.318461	0.371133	0.504733	0.464375	0.500944	0.360993	0.427777	0.359529	0.532162	0.279146	0.306834	0.472096	0.481988	0.417107	0.416198	0.416261	0.436028	0.565803	0.272718	0.326979	0.566394	0.507611	0.493066	0.43419	0.517319	0.573217	0.598497	0.494887	0.512995	0.590338	0.608363	0.572491	0.552582	0.560119	0.575978	0.638099
Pallidum'	'main_Pallidum_MSC left'	0.29962	0.217168	0.332048	0.196779	0.239985	0.290778	0.295678	0.263499	0.24381	0.19252	0.152136	0.330902	0.160535	0.211424	0.209451	0.249228	0.239513	0.216257	0.286911	0.222548	0.314515	0.184154	0.231029	0.335031	0.271534	0.245988	0.267732	0.249736	0.225673	0.31759	0.151504	0.190585	0.274572	0.290037	0.230894	0.263205	0.383827	0.406891	0.406482	0.398702	0.398321	0.479932	0.416739	0.436275	0.390188	0.358384	0.428828	0.379362
	'main_Pallidum_MSC right'	0.309929	0.224813	0.337481	0.204314	0.249185	0.297724	0.30038	0.270895	0.251067	0.20131	0.155561	0.33916	0.16689	0.218782	0.210929	0.256443	0.243295	0.225058	0.297469	0.230213	0.322068	0.193294	0.242135	0.345042	0.279324	0.252422	0.276727	0.257526	0.230766	0.323201	0.158805	0.198737	0.276613	0.29803	0.234877	0.271778	0.393669	0.412301	0.408532	0.407975	0.406404	0.484549	0.420563	0.440917	0.397634	0.363027	0.435621	0.379064
	'main_Pallidum_SI left'	0.269279	0.198405	0.313465	0.178896	0.216433	0.273098	0.279104	0.24696	0.222899	0.169614	0.142297	0.306486	0.146168	0.191643	0.204414	0.228413	0.228999	0.193588	0.258042	0.20413	0.293401	0.164595	0.205997	0.311435	0.250581	0.231267	0.24309	0.229588	0.211316	0.299772	0.13585	0.171247	0.267029	0.268193	0.220596	0.240011	0.3574	0.39141	0.398885	0.375985	0.377859	0.468494	0.401546	0.427095	0.366413	0.343177	0.410641	0.376347
	'main_Pallidum_SI right'	0.316191	0.243059	0.340041	0.219289	0.263664	0.313086	0.310817	0.292259	0.265172	0.214903	0.159904	0.343299	0.177354	0.230373	0.208351	0.265931	0.251506	0.23992	0.308321	0.249304	0.337609	0.209811	0.262768	0.36403	0.294522	0.273265	0.295936	0.275783	0.242766	0.332733	0.17131	0.212186	0.274715	0.311372	0.244358	0.289336	0.417666	0.434211	0.431941	0.432439	0.433677	0.51557	0.441245	0.473531	0.419592	0.380754	0.462235	0.392441
'Thalamus'	'main_Thalamus_CM left'	0.249277	0.173724	0.354793	0.162506	0.187456	0.265324	0.295832	0.223187	0.207545	0.142226	0.193505	0.326273	0.153482	0.185083	0.337655	0.233908	0.286667	0.169471	0.227038	0.175295	0.277183	0.13361	0.150069	0.271193	0.23888	0.210966	0.198353	0.204135	0.225459	0.319309	0.125516	0.155923	0.382326	0.259738	0.26315	0.208059	0.287452	0.349269	0.368314	0.301463	0.303212	0.378424	0.362468	0.358203	0.305038	0.330525	0.339217	0.413665
	'main_Thalamus_CM right'	0.251937	0.174185	0.359513	0.16255	0.187972	0.2637	0.296066	0.222543	0.208136	0.144169	0.194937	0.332384	0.154648	0.186071	0.337895	0.23679	0.286723	0.170843	0.22963	0.175601	0.280134	0.134275	0.150487	0.271	0.241856	0.211042	0.200437	0.205409	0.226518	0.322032	0.126817	0.157552	0.383417	0.263131	0.265535	0.210372	0.287842	0.34714	0.364627	0.299178	0.300808	0.373694	0.360619	0.353259	0.305346	0.328986	0.337727	0.41034
	'main_Thalamus_LD left'	0.357507	0.272084	0.541992	0.250305	0.275578	0.33765	0.447368	0.311431	0.321531	0.237126	0.347052	0.488339	0.249705	0.289307	0.455314	0.372777	0.405424	0.265873	0.340509	0.274519	0.434677	0.200475	0.213822	0.340477	0.383675	0.323164	0.322985	0.323591	0.368951	0.475577	0.207832	0.250003	0.498066	0.411648	0.437311	0.341565	0.380833	0.441617	0.470647	0.356909	0.3724	0.423127	0.487404	0.403028	0.428948	0.442919	0.43303	0.534783
	'main_Thalamus_LD right'	0.274404	0.213521	0.455422	0.194872	0.209114	0.269648	0.368395	0.246569	0.253761	0.182678	0.302049	0.404467	0.201854	0.229677	0.416159	0.302993	0.348071	0.206342	0.258768	0.211964	0.348036	0.150745	0.155727	0.263934	0.306904	0.257188	0.247547	0.253679	0.302834	0.390396	0.162005	0.194486	0.439444	0.329654	0.372483	0.266306	0.292051	0.349588	0.380406	0.272848	0.286198	0.331638	0.390048	0.318171	0.334267	0.357911	0.339789	0.451232
	'main_Thalamus_LG left'	0.292385	0.221964	0.459717	0.198531	0.219332	0.267904	0.368479	0.249354	0.262031	0.200195	0.281454	0.424049	0.200503	0.235473	0.367334	0.312146	0.327944	0.221559	0.278067	0.21946	0.365706	0.157252	0.1693	0.274422	0.323126	0.259196	0.269642	0.266999	0.299561	0.3955	0.165319	0.201806	0.403226	0.348045	0.357985	0.287553	0.315703	0.359248	0.382525	0.285906	0.300273	0.343257	0.405831	0.324958	0.359784	0.36212	0.35779	0.435379
	'main_Thalamus_LG right'	0.208492	0.165835	0.368382	0.14813	0.15672	0.204909	0.290676	0.188863	0.196442	0.143878	0.24403	0.330402	0.157476	0.178387	0.337128	0.241486	0.275867	0.161498	0.197059	0.161443	0.276174	0.1124	0.114729	0.20022	0.244154	0.198531	0.192706	0.197921	0.23841	0.309449	0.124289	0.149679	0.351194	0.262679	0.299285	0.210101	0.224267	0.267967	0.293668	0.204138	0.215449	0.251364	0.305147	0.241291	0.260408	0.278393	0.262365	0.354796
	'main_Thalamus_LH left'	0.257527	0.175773	0.314444	0.162297	0.19617	0.257207	0.267303	0.220971	0.204648	0.152014	0.148651	0.305536	0.14071	0.180077	0.239097	0.21937	0.235485	0.175807	0.239257	0.178317	0.269364	0.144808	0.174614	0.284532	0.231376	0.204018	0.210641	0.204633	0.200175	0.290575	0.124537	0.157137	0.296156	0.250664	0.216825	0.213116	0.312777	0.350673	0.354035	0.330056	0.327078	0.403275	0.358163	0.370161	0.320251	0.315796	0.356791	0.359502
	'main_Thalamus_LH right'	0.228331	0.154976	0.277032	0.141896	0.171726	0.225893	0.233192	0.192539	0.17981	0.137744	0.12983	0.275664	0.124365	0.159776	0.210809	0.195223	0.20626	0.158017	0.210197	0.154587	0.235836	0.126721	0.153142	0.251078	0.204046	0.175729	0.185125	0.179803	0.173646	0.254166	0.109452	0.138637	0.259928	0.22152	0.186955	0.188142	0.275441	0.303492	0.303792	0.287795	0.283908	0.349335	0.311208	0.320919	0.280649	0.27487	0.311149	0.308547
	'main_Thalamus_lMD left'	0.23558	0.163122	0.338527	0.152346	0.174836	0.248369	0.279208	0.207305	0.195025	0.135783	0.184267	0.311976	0.144917	0.175329	0.32473	0.222185	0.269676	0.160241	0.213657	0.163165	0.260176	0.124356	0.138698	0.253958	0.224971	0.195877	0.186149	0.191681	0.211994	0.3011	0.117977	0.147043	0.366562	0.246137	0.248531	0.196147	0.269315	0.325558	0.342078	0.280303	0.281072	0.35046	0.339563	0.329556	0.286394	0.309575	0.31647	0.387509
	'main_Thalamus_lMD right'	0.26466	0.187424	0.373894	0.172899	0.197681	0.274597	0.309548	0.233338	0.221041	0.159594	0.206998	0.352085	0.165896	0.199797	0.34772	0.253313	0.297873	0.186024	0.240222	0.185786	0.293254	0.142094	0.158514	0.282146	0.256961	0.22086	0.214104	0.21924	0.238346	0.334181	0.135991	0.16881	0.392351	0.279634	0.276744	0.225605	0.301238	0.355377	0.371797	0.306341	0.308819	0.379049	0.372721	0.358855	0.32005	0.340622	0.348416	0.416202
	'main_Thalamus_LP left'	0.380483	0.275582	0.54309	0.257877	0.293076	0.376582	0.457335	0.333395	0.328825	0.231308	0.32537	0.488717	0.247551	0.292624	0.475585	0.36942	0.423244	0.267753	0.356828	0.282312	0.437392	0.210572	0.231909	0.381947	0.381049	0.333003	0.323488	0.326528	0.366138	0.488815	0.206327	0.251517	0.533503	0.410109	0.426037	0.337807	0.416967	0.494367	0.523436	0.413869	0.42518	0.499781	0.527211	0.475338	0.455852	0.480545	0.479946	0.585897
	'main_Thalamus_LP right'	0.315132	0.229263	0.473919	0.213301	0.240007	0.3231	0.394385	0.282717	0.274775	0.188812	0.282334	0.423059	0.208102	0.244702	0.438758	0.313498	0.375276	0.220691	0.293123	0.233074	0.37118	0.171078	0.186292	0.323378	0.321822	0.281412	0.266174	0.272652	0.312533	0.423068	0.169651	0.207648	0.486306	0.347408	0.371587	0.28038	0.350985	0.426677	0.457842	0.351217	0.361151	0.435224	0.455704	0.414937	0.385714	0.416239	0.412385	0.524503
	'main_Thalamus_MH left'	0.36961	0.271468	0.429515	0.244243	0.289818	0.32383	0.365158	0.310521	0.302094	0.256923	0.210975	0.437909	0.214693	0.269044	0.263137	0.327482	0.296732	0.277769	0.35853	0.274416	0.406834	0.228044	0.274806	0.377213	0.360043	0.300885	0.344483	0.319229	0.291711	0.401865	0.203098	0.249198	0.332267	0.38494	0.30666	0.346436	0.441244	0.448467	0.442745	0.424578	0.429866	0.487564	0.472075	0.448526	0.457754	0.407018	0.476772	0.423473
	'main_Thalamus_MH right'	0.366284	0.269286	0.413324	0.242204	0.287545	0.318326	0.34699	0.303922	0.295496	0.262641	0.206957	0.43561	0.217326	0.268246	0.256312	0.325418	0.28834	0.281309	0.354918	0.269823	0.393835	0.231701	0.276752	0.374163	0.353978	0.291832	0.338119	0.314026	0.282983	0.387959	0.207501	0.252418	0.322384	0.377445	0.296	0.340622	0.428487	0.423223	0.409964	0.408324	0.408975	0.456281	0.440519	0.424014	0.435423	0.387199	0.45124	0.391585
	'main_Thalamus_PF left'	0.232139	0.16066	0.340993	0.146674	0.169461	0.233416	0.273203	0.200172	0.191176	0.138063	0.178021	0.321828	0.140814	0.171129	0.30105	0.222405	0.257598	0.160636	0.212211	0.159005	0.264706	0.12051	0.13588	0.2446	0.22879	0.190701	0.189121	0.191078	0.206709	0.298695	0.11534	0.144468	0.342569	0.250047	0.243663	0.199975	0.26723	0.31467	0.328963	0.268805	0.271687	0.336564	0.334188	0.315173	0.286718	0.298992	0.31185	0.368815
	'main_Thalamus_PF right'	0.235237	0.164139	0.351832	0.150176	0.171618	0.236695	0.28043	0.203111	0.195242	0.141472	0.189115	0.330928	0.146483	0.176039	0.318515	0.229451	0.267174	0.164025	0.214842	0.161867	0.269973	0.122469	0.136017	0.245837	0.234307	0.194615	0.191755	0.194975	0.21398	0.306226	0.119222	0.148479	0.357401	0.256217	0.254528	0.203874	0.266977	0.315207	0.330284	0.266915	0.269912	0.332435	0.335804	0.312349	0.287634	0.302476	0.311233	0.375112
	'main_Thalamus_PO left'	0.385413	0.304821	0.574971	0.277112	0.299566	0.350797	0.475283	0.329476	0.354305	0.281032	0.394995	0.533221	0.283271	0.325362	0.468851	0.416945	0.426156	0.304968	0.366698	0.300449	0.465618	0.221798	0.232402	0.351928	0.421163	0.345093	0.358184	0.356683	0.402493	0.499084	0.236842	0.281936	0.502358	0.448826	0.470159	0.380423	0.394534	0.437774	0.461947	0.354147	0.370841	0.404765	0.491764	0.388464	0.446665	0.452282	0.434077	0.522517
	'main_Thalamus_PO right'	0.300885	0.23848	0.488195	0.217174	0.231814	0.285838	0.398015	0.265434	0.2818	0.210331	0.339292	0.437516	0.226389	0.256744	0.429639	0.336007	0.369176	0.233088	0.285055	0.235621	0.378772	0.168401	0.172947	0.27907	0.337999	0.280292	0.276941	0.281206	0.33367	0.417749	0.18335	0.218509	0.450225	0.360849	0.404538	0.297194	0.310588	0.361957	0.391461	0.2828	0.297913	0.334433	0.40822	0.322089	0.357422	0.376521	0.35347	0.460396
	'main_Thalamus_PVT left'	0.261428	0.185718	0.340634	0.169817	0.197948	0.267476	0.286921	0.229683	0.215068	0.162165	0.175442	0.332833	0.155944	0.193243	0.287165	0.239069	0.266503	0.186976	0.239465	0.183138	0.281441	0.145668	0.168523	0.285827	0.246842	0.212508	0.214742	0.21464	0.21795	0.309964	0.132649	0.165754	0.337176	0.267332	0.24228	0.222659	0.309542	0.349957	0.357431	0.317641	0.317394	0.388465	0.362935	0.363791	0.320973	0.326806	0.352231	0.379485
	'main_Thalamus_PVT right'	0.250442	0.179043	0.320337	0.16249	0.190051	0.256397	0.271575	0.219882	0.206001	0.158261	0.162989	0.317582	0.14802	0.185374	0.263835	0.228412	0.248872	0.181536	0.228884	0.175506	0.267791	0.14013	0.163952	0.275736	0.235332	0.202283	0.207273	0.20618	0.205713	0.29259	0.126566	0.158686	0.312456	0.254811	0.225533	0.214262	0.299759	0.334879	0.341247	0.307131	0.306232	0.375603	0.348274	0.351263	0.31007	0.312245	0.340168	0.357063
	'main_Thalamus_RT left'	0.307428	0.21278	0.33674	0.1962	0.240589	0.289511	0.2923	0.256837	0.241734	0.193584	0.158983	0.34197	0.166359	0.214043	0.226715	0.253162	0.246381	0.21798	0.291186	0.21652	0.310502	0.184975	0.228231	0.332599	0.270911	0.236963	0.260039	0.245205	0.224852	0.319107	0.155186	0.193442	0.289302	0.290333	0.23143	0.25853	0.369495	0.387089	0.378363	0.382698	0.37706	0.443611	0.392626	0.407438	0.37038	0.345839	0.403765	0.362995
	'main_Thalamus_RT right'	0.271494	0.188169	0.34378	0.172052	0.207915	0.276157	0.291467	0.241578	0.219357	0.157533	0.165317	0.330158	0.151906	0.190927	0.264638	0.237977	0.263581	0.184576	0.251898	0.193214	0.295733	0.152615	0.182982	0.301038	0.253493	0.226426	0.226734	0.221525	0.221945	0.321098	0.133165	0.167457	0.326664	0.272118	0.245607	0.229234	0.331878	0.380987	0.393411	0.347884	0.350001	0.436579	0.389002	0.407166	0.343315	0.344622	0.384497	0.403287
	'main_Thalamus_SPFm left'	0.399616	0.309122	0.594312	0.291793	0.317569	0.406132	0.50634	0.364752	0.364117	0.257129	0.399729	0.52161	0.287711	0.329297	0.548711	0.411525	0.47577	0.293699	0.378137	0.316049	0.472632	0.234201	0.245929	0.39856	0.416332	0.374347	0.350842	0.360248	0.420928	0.530204	0.238807	0.283968	0.594485	0.445661	0.498238	0.368808	0.427793	0.512731	0.551009	0.42048	0.434333	0.50042	0.550483	0.480566	0.474286	0.512595	0.493199	0.630116
	'main_Thalamus_SPFm right'	0.420316	0.325408	0.615431	0.306905	0.332414	0.419021	0.521146	0.376533	0.38083	0.278762	0.418594	0.55096	0.306321	0.349071	0.567649	0.434454	0.490377	0.314345	0.397296	0.328752	0.490116	0.248089	0.258889	0.413832	0.436489	0.384701	0.36815	0.377471	0.436068	0.547083	0.255325	0.302331	0.611549	0.467885	0.512274	0.388562	0.442307	0.518256	0.549581	0.42952	0.441208	0.500309	0.557198	0.480654	0.487404	0.521762	0.50145	0.628361
	'main_Thalamus_VM left'	0.218307	0.145401	0.235863	0.135852	0.165874	0.196047	0.195037	0.172095	0.164677	0.140712	0.109753	0.251137	0.119436	0.150688	0.162915	0.177694	0.170199	0.155325	0.204821	0.143328	0.211276	0.13222	0.159771	0.23043	0.186555	0.154315	0.175214	0.16533	0.149009	0.216505	0.111833	0.137519	0.202532	0.200937	0.153406	0.176646	0.248902	0.249904	0.234337	0.257694	0.247509	0.283874	0.250224	0.259933	0.242697	0.223756	0.264534	0.227875
	'main_Thalamus_VM right'	0.228703	0.152468	0.26517	0.141458	0.171257	0.210727	0.217563	0.183472	0.175194	0.143381	0.123962	0.274056	0.126053	0.158947	0.192068	0.19181	0.192061	0.16018	0.212967	0.150506	0.229709	0.132375	0.158463	0.242033	0.201006	0.166498	0.183891	0.175753	0.164491	0.240907	0.114471	0.142117	0.235739	0.217644	0.174354	0.187049	0.263644	0.275282	0.264984	0.272259	0.264502	0.311144	0.279481	0.285058	0.262976	0.248441	0.287703	0.265483
	'main_Thalamus_VPL left'	0.303761	0.219478	0.451287	0.196793	0.224534	0.269688	0.361416	0.249374	0.260393	0.199964	0.255185	0.420732	0.19245	0.231891	0.338421	0.305771	0.311967	0.221201	0.28932	0.220117	0.367463	0.160062	0.178418	0.285146	0.322101	0.256493	0.27558	0.267703	0.289327	0.393918	0.162327	0.201079	0.386859	0.348877	0.338955	0.290052	0.332553	0.372594	0.390565	0.304082	0.317142	0.364288	0.416252	0.34025	0.373653	0.365832	0.373752	0.432317
	'main_Thalamus_VPL right'	0.234406	0.172741	0.386083	0.155234	0.172228	0.219271	0.301779	0.20158	0.206602	0.151076	0.225246	0.35034	0.157854	0.184584	0.320905	0.24919	0.275147	0.169902	0.222588	0.172218	0.29899	0.122922	0.131824	0.225112	0.259947	0.209068	0.211598	0.211122	0.241673	0.330291	0.128912	0.158136	0.354196	0.281756	0.296804	0.226459	0.257681	0.302632	0.324627	0.238876	0.249729	0.294302	0.338402	0.277018	0.293302	0.300862	0.299765	0.377183
	'main_Thalamus_VPM left'	0.309042	0.236594	0.476332	0.210659	0.23304	0.278192	0.385725	0.260835	0.278197	0.216629	0.294847	0.440931	0.2109	0.249877	0.366605	0.329507	0.33517	0.237268	0.294169	0.23377	0.383872	0.166666	0.180583	0.28546	0.340696	0.272639	0.289045	0.283815	0.314975	0.410222	0.175101	0.214111	0.404454	0.366482	0.371834	0.306989	0.331773	0.372252	0.396041	0.296427	0.312619	0.353196	0.423916	0.333643	0.380004	0.376776	0.372319	0.4449
	'main_Thalamus_VPM right'	0.234305	0.182126	0.398867	0.162953	0.175959	0.221491	0.316566	0.205974	0.216909	0.159545	0.25658	0.35703	0.168987	0.194788	0.339096	0.262597	0.288916	0.178071	0.222614	0.179773	0.305788	0.125126	0.130737	0.219902	0.268663	0.217905	0.217589	0.21916	0.258792	0.337018	0.135753	0.164575	0.361334	0.288962	0.319674	0.234487	0.251025	0.29607	0.322812	0.227385	0.240695	0.278162	0.33798	0.264847	0.292091	0.304011	0.291363	0.380783
	'main_Thalamus_VPPC left'	0.36582	0.291539	0.562806	0.270174	0.289694	0.3583	0.47693	0.329085	0.343542	0.250849	0.398175	0.498239	0.274004	0.31184	0.504656	0.395529	0.441284	0.281349	0.3469	0.292424	0.446396	0.211367	0.219338	0.347445	0.397733	0.344434	0.332996	0.340045	0.400957	0.493748	0.224221	0.265893	0.533208	0.423628	0.475085	0.353506	0.380942	0.448049	0.48436	0.357326	0.374555	0.420436	0.497015	0.406357	0.43322	0.461371	0.434183	0.559714
	'main_Thalamus_VPPC right'	0.304862	0.244599	0.49419	0.225994	0.239097	0.3025	0.411569	0.278604	0.288487	0.207504	0.351295	0.432521	0.233336	0.262456	0.457937	0.338859	0.387069	0.233456	0.289374	0.245137	0.38347	0.174609	0.177992	0.291478	0.34093	0.294175	0.278975	0.287418	0.346714	0.428919	0.188961	0.223638	0.479612	0.364488	0.422231	0.298835	0.319224	0.382281	0.417452	0.298515	0.313871	0.356295	0.425448	0.343978	0.366183	0.395437	0.368675	0.492938
	'main_Thalamus_LGv left'	0.348413	0.255294	0.452484	0.237936	0.274986	0.36141	0.391647	0.317427	0.296039	0.214667	0.24083	0.424973	0.214616	0.262544	0.371445	0.317331	0.356945	0.24806	0.327516	0.258793	0.384724	0.206853	0.238024	0.383183	0.33241	0.301623	0.296301	0.294818	0.30382	0.418969	0.186586	0.228734	0.439136	0.35659	0.335041	0.302681	0.416389	0.47955	0.495694	0.437422	0.438771	0.532598	0.494193	0.499292	0.434827	0.443698	0.482681	0.518922
	'main_Thalamus_LGv right'	0.215552	0.154342	0.286112	0.140409	0.166782	0.232586	0.247717	0.201678	0.180902	0.125321	0.137583	0.26971	0.123417	0.155933	0.232139	0.193031	0.227054	0.14908	0.19879	0.156124	0.242623	0.120316	0.144313	0.247743	0.205772	0.186983	0.181434	0.180404	0.183318	0.266614	0.104894	0.132551	0.28033	0.220833	0.2029	0.184804	0.274734	0.325742	0.343436	0.293955	0.297647	0.382208	0.336063	0.357924	0.287663	0.294469	0.329055	0.356025
	'main_Thalamus_LP left'	0.325238	0.256775	0.511408	0.244315	0.260747	0.355763	0.441311	0.314675	0.305661	0.201828	0.357285	0.435117	0.24614	0.275683	0.52992	0.344879	0.438382	0.236573	0.304769	0.262676	0.39548	0.191181	0.196236	0.335647	0.345924	0.322229	0.282076	0.298462	0.365984	0.459453	0.197906	0.233496	0.55891	0.369062	0.441926	0.298567	0.35211	0.444903	0.490736	0.357389	0.370194	0.43857	0.473933	0.427052	0.393078	0.448064	0.421233	0.580461
	'main_Thalamus_LP right'	0.29825	0.233918	0.47547	0.216243	0.235126	0.319582	0.407545	0.287197	0.27963	0.185079	0.313109	0.410396	0.215861	0.247173	0.460164	0.317155	0.396898	0.217691	0.278202	0.237567	0.372346	0.167352	0.176884	0.305167	0.324282	0.293363	0.26429	0.275405	0.330698	0.426399	0.172039	0.207089	0.492299	0.344921	0.398604	0.279608	0.331807	0.416547	0.463205	0.328805	0.34606	0.415561	0.451811	0.404177	0.375144	0.417235	0.398644	0.540865
	'main_Thalamus_MG left'	0.221217	0.179314	0.389831	0.163393	0.170425	0.23094	0.318425	0.209135	0.213138	0.148578	0.273259	0.338579	0.173062	0.193726	0.389154	0.256298	0.310996	0.169591	0.207847	0.176717	0.290235	0.122543	0.12317	0.218341	0.256071	0.21959	0.201517	0.211732	0.263241	0.333345	0.135213	0.161273	0.399971	0.274746	0.33017	0.218953	0.238106	0.295024	0.328475	0.224429	0.236445	0.278612	0.330917	0.269882	0.275987	0.307575	0.283664	0.401623
	'main_Thalamus_MG right'	0.192858	0.152107	0.34452	0.136123	0.145817	0.202927	0.280012	0.183545	0.182908	0.123227	0.221673	0.299518	0.141422	0.162036	0.332882	0.219073	0.272535	0.143554	0.179767	0.150481	0.257628	0.101366	0.105465	0.193925	0.22392	0.190366	0.175089	0.182626	0.223917	0.296344	0.109167	0.133277	0.349537	0.240255	0.281849	0.189577	0.216671	0.272966	0.307303	0.205328	0.218512	0.26647	0.306943	0.257516	0.252069	0.279012	0.263204	0.372458
	'main_Thalamus_POL left'	0.284313	0.20085	0.361199	0.187349	0.220368	0.292408	0.309457	0.253571	0.233807	0.170274	0.181681	0.345492	0.167382	0.207375	0.29329	0.251097	0.281965	0.197622	0.264214	0.202817	0.306556	0.165229	0.19388	0.315206	0.26335	0.235945	0.234883	0.232693	0.234966	0.333918	0.145838	0.180194	0.350691	0.283804	0.256991	0.239548	0.34173	0.3913	0.400545	0.364482	0.362262	0.445273	0.3999	0.415133	0.352684	0.356396	0.3971	0.414729
	'main_Thalamus_POL right'	0.236006	0.166178	0.313622	0.153358	0.181383	0.250377	0.268299	0.216493	0.195528	0.135618	0.1549	0.295151	0.137493	0.170481	0.262682	0.21112	0.249633	0.161241	0.21771	0.168655	0.262641	0.131999	0.15584	0.266178	0.223662	0.201381	0.194771	0.194834	0.200859	0.290752	0.116864	0.146015	0.313064	0.240794	0.224349	0.19952	0.290684	0.344437	0.360222	0.311018	0.313092	0.395803	0.353362	0.371603	0.303416	0.313231	0.345638	0.378937
	'main_Thalamus_PP left'	0.282963	0.202939	0.355928	0.19062	0.225268	0.306157	0.314411	0.26373	0.236388	0.163518	0.178194	0.329491	0.164245	0.205837	0.290254	0.245743	0.284259	0.193271	0.264372	0.209685	0.305787	0.167848	0.199029	0.32639	0.259259	0.246271	0.235408	0.233902	0.238183	0.335203	0.144022	0.178598	0.35383	0.278434	0.259753	0.236811	0.35276	0.416949	0.434331	0.388127	0.387056	0.487054	0.421108	0.453029	0.364037	0.374417	0.418631	0.444166
	'main_Thalamus_PP right'	0.16257	0.115997	0.211037	0.103727	0.125522	0.176567	0.183076	0.155013	0.134206	0.0933144	0.0939141	0.202687	0.0888297	0.114108	0.16086	0.142233	0.165558	0.111807	0.149466	0.117621	0.184021	0.0905067	0.112174	0.19298	0.155225	0.141454	0.138497	0.136233	0.133074	0.198851	0.0764361	0.097627	0.200479	0.166531	0.146259	0.14	0.217712	0.256516	0.270659	0.234173	0.238276	0.313079	0.262753	0.292051	0.225853	0.226004	0.26285	0.271377
	'main_Thalamus_SPFp left'	0.256632	0.178881	0.316265	0.16805	0.200632	0.271919	0.274609	0.232204	0.208473	0.147557	0.155299	0.300498	0.146462	0.183286	0.259261	0.21971	0.252141	0.173905	0.23812	0.183382	0.270682	0.150376	0.178676	0.293623	0.231043	0.213726	0.208208	0.206495	0.207496	0.297274	0.128738	0.159975	0.316363	0.248461	0.225564	0.210013	0.314366	0.36452	0.373112	0.344641	0.340623	0.425581	0.365193	0.396256	0.319684	0.327268	0.367129	0.382404
	'main_Thalamus_SPFp right'	0.192965	0.131333	0.23517	0.121809	0.148003	0.201666	0.202469	0.170994	0.153571	0.110237	0.107723	0.228587	0.104537	0.134116	0.18494	0.161722	0.182675	0.130056	0.17798	0.132983	0.201935	0.109447	0.133638	0.222222	0.171328	0.154426	0.155127	0.152189	0.148393	0.21979	0.0917603	0.115858	0.228917	0.184905	0.15925	0.156436	0.24162	0.276342	0.280378	0.265045	0.261091	0.330443	0.278342	0.304928	0.244716	0.245097	0.282449	0.283207
'Hypothalamus'	'main_Hypothalamus_ARH left'	0.089256	0.0588556	0.11726	0.0497164	0.0608666	0.0766261	0.0913	0.0680311	0.068186	0.0597664	0.0465355	0.126735	0.0443379	0.0603641	0.0738016	0.0794734	0.0739199	0.0653429	0.0808388	0.0543851	0.0981405	0.0423631	0.0537285	0.0908543	0.0854822	0.0612175	0.0759661	0.0706346	0.0628784	0.100148	0.0378432	0.0503802	0.0910512	0.0948693	0.0680175	0.0798863	0.111286	0.113493	0.111854	0.103868	0.104975	0.129485	0.12655	0.115391	0.11821	0.102993	0.123332	0.112081
	'main_Hypothalamus_ARH right'	0.104347	0.069327	0.137997	0.0588052	0.0719157	0.0914973	0.107756	0.0815056	0.0803405	0.0686783	0.0561287	0.147921	0.0528989	0.0708888	0.0896755	0.0936373	0.0899091	0.0759932	0.0944251	0.0646377	0.115487	0.0502775	0.0631293	0.107141	0.100712	0.0735223	0.0885255	0.0829718	0.0751922	0.118881	0.0450129	0.0595278	0.109915	0.110941	0.0822092	0.0929498	0.129427	0.133975	0.132998	0.121699	0.123404	0.152601	0.147745	0.137557	0.136973	0.121906	0.143993	0.134431
	'main_Hypothalamus_DMH left'	0.137853	0.0938759	0.173475	0.0803348	0.0992022	0.129246	0.143634	0.113638	0.108609	0.0877351	0.0721261	0.180639	0.0694328	0.0940703	0.114438	0.120508	0.119456	0.0993784	0.125845	0.0902613	0.150699	0.069184	0.0883204	0.148632	0.130512	0.102802	0.11841	0.111627	0.101469	0.156583	0.0598402	0.0792429	0.144259	0.142333	0.108276	0.12161	0.177496	0.18883	0.19043	0.173098	0.175896	0.220823	0.204201	0.200515	0.186341	0.170365	0.20015	0.188498
	'main_Hypothalamus_DMH right'	0.148803	0.101916	0.185942	0.0875481	0.107751	0.138586	0.153166	0.12259	0.117247	0.0961033	0.0779228	0.194421	0.0758643	0.102065	0.121687	0.13015	0.127743	0.108052	0.136207	0.0978931	0.161953	0.0762337	0.0966927	0.159964	0.140596	0.111002	0.128029	0.120432	0.109086	0.167272	0.0659032	0.0867074	0.152995	0.153017	0.116381	0.131307	0.190108	0.200453	0.201055	0.185277	0.18774	0.233937	0.215807	0.212634	0.19846	0.180647	0.212981	0.198296
	'main_Hypothalamus_LHA left'	0.188092	0.127064	0.22683	0.115307	0.140138	0.183776	0.190118	0.157427	0.146938	0.114813	0.102034	0.229911	0.100321	0.130306	0.167877	0.159345	0.166764	0.13131	0.172852	0.12508	0.194401	0.10321	0.126439	0.20758	0.16824	0.141635	0.152698	0.147424	0.138797	0.207177	0.0882727	0.112604	0.207682	0.183025	0.148166	0.155702	0.230863	0.250557	0.248594	0.240016	0.236787	0.292114	0.258049	0.267105	0.234339	0.224965	0.259968	0.249865
	'main_Hypothalamus_LHA right'	0.18765	0.127753	0.230885	0.115058	0.139301	0.184016	0.192382	0.158545	0.147611	0.115163	0.10502	0.234869	0.101669	0.130939	0.173325	0.162073	0.171448	0.132064	0.171816	0.125213	0.196958	0.102228	0.124472	0.20652	0.171155	0.142928	0.153203	0.148573	0.141069	0.210609	0.088601	0.11295	0.212519	0.185728	0.152096	0.15699	0.229778	0.25027	0.249757	0.236422	0.234584	0.289839	0.258706	0.266958	0.234233	0.226354	0.259078	0.253394
	'main_Hypothalamus_ME left'	0.017847	0.0114092	0.0171906	0.00987337	0.012517	0.0120904	0.0135792	0.0109902	0.0126171	0.0148953	0.00565957	0.0209419	0.00766231	0.0116265	0.00667152	0.0132175	0.00827519	0.0140624	0.0173315	0.0101041	0.0165587	0.00999481	0.0138898	0.0169915	0.0142983	0.00960912	0.0159107	0.0130232	0.00903564	0.0142894	0.00782393	0.0102621	0.00923754	0.0160856	0.00800478	0.0158047	0.0221118	0.0177436	0.0151431	0.0208374	0.0194855	0.0213892	0.0199463	0.0172749	0.0221176	0.0150845	0.0222731	0.0124806
	'main_Hypothalamus_PSTN left'	0.16156	0.107109	0.202218	0.0962669	0.116196	0.153041	0.164651	0.130073	0.124745	0.100119	0.0919621	0.208238	0.0869106	0.112278	0.154381	0.140644	0.145872	0.113487	0.146865	0.103386	0.167874	0.0842035	0.101787	0.172391	0.146821	0.117138	0.129481	0.12572	0.119787	0.18087	0.074762	0.0958908	0.18692	0.161172	0.13	0.134446	0.19237	0.206806	0.204261	0.193828	0.19134	0.233972	0.216898	0.214028	0.197383	0.189507	0.214279	0.211354
	'main_Hypothalamus_PSTN right'	0.174626	0.12165	0.227783	0.107601	0.128046	0.173263	0.188189	0.150027	0.140857	0.109922	0.107091	0.232566	0.0985101	0.125426	0.178898	0.158937	0.172231	0.126166	0.157978	0.116921	0.190054	0.0924409	0.110717	0.190171	0.16658	0.135811	0.144447	0.141949	0.138025	0.205579	0.0831446	0.106224	0.21304	0.18047	0.151611	0.150313	0.212743	0.234186	0.237585	0.213593	0.214595	0.266565	0.246746	0.248492	0.220832	0.216655	0.241688	0.247736
	'main_Hypothalamus_STN left'	0.150767	0.100142	0.207375	0.0892522	0.107624	0.147709	0.165139	0.126722	0.118242	0.0885716	0.0930681	0.206391	0.081803	0.104108	0.164351	0.135644	0.150979	0.103316	0.137028	0.0979126	0.167299	0.0758087	0.090949	0.16353	0.143791	0.115773	0.121725	0.119677	0.11917	0.183531	0.0683113	0.0880973	0.196293	0.157548	0.135885	0.127507	0.184087	0.208531	0.212631	0.185751	0.186738	0.23641	0.219947	0.218296	0.192636	0.190561	0.212443	0.226773
	'main_Hypothalamus_STN right'	0.116281	0.0812562	0.170338	0.0699252	0.0830498	0.119016	0.136027	0.103776	0.0950084	0.0706916	0.0761311	0.171106	0.065139	0.0828791	0.136493	0.110785	0.126865	0.0831024	0.104531	0.0777066	0.137051	0.0576549	0.0692253	0.129658	0.118087	0.0945242	0.0976917	0.0970002	0.0970779	0.150324	0.0528532	0.0686789	0.160836	0.128534	0.112245	0.103341	0.148571	0.170984	0.179233	0.147449	0.151091	0.19693	0.183792	0.184079	0.158262	0.157798	0.175674	0.192317
	'main_Hypothalamus_TU left'	0.412	0.313482	0.454427	0.284301	0.336897	0.385463	0.410188	0.362347	0.347433	0.288159	0.229388	0.459528	0.240295	0.306112	0.287487	0.35658	0.334758	0.317651	0.396101	0.314594	0.437472	0.262599	0.32152	0.438128	0.387118	0.341364	0.37917	0.355374	0.321355	0.432522	0.225262	0.276374	0.359772	0.410118	0.325153	0.37782	0.503863	0.518331	0.514302	0.503142	0.508717	0.582147	0.540699	0.53951	0.517661	0.468876	0.548655	0.481814
	'main_Hypothalamus_TU right'	0.469703	0.362362	0.517929	0.331039	0.388512	0.445938	0.470888	0.419269	0.40005	0.329585	0.274806	0.520257	0.283521	0.354858	0.341544	0.411973	0.392812	0.364503	0.450859	0.365479	0.497319	0.305043	0.367268	0.499271	0.443592	0.397045	0.431266	0.408603	0.376216	0.496009	0.265059	0.321974	0.421978	0.468461	0.383336	0.430517	0.564663	0.585184	0.582994	0.563845	0.570734	0.647856	0.606566	0.606594	0.57917	0.534777	0.612274	0.551868
	'main_Hypothalamus_ZID left'	0.261935	0.176831	0.279853	0.165471	0.202045	0.236077	0.234617	0.208825	0.199678	0.169277	0.131707	0.29385	0.143351	0.181537	0.188845	0.212665	0.201484	0.186501	0.247466	0.176386	0.254029	0.161336	0.195312	0.276747	0.223951	0.189387	0.213763	0.200669	0.181025	0.258888	0.135659	0.166625	0.237352	0.240544	0.185673	0.213797	0.300405	0.302679	0.285584	0.31119	0.300218	0.343618	0.302885	0.313982	0.294032	0.270429	0.31948	0.274931
	'main_Hypothalamus_ZID right'	0.22487	0.150977	0.258403	0.138722	0.168873	0.20829	0.214245	0.181179	0.173243	0.142156	0.118987	0.268122	0.121935	0.156233	0.181665	0.188356	0.185491	0.158575	0.208896	0.148733	0.226116	0.129558	0.157373	0.239458	0.19727	0.164262	0.183001	0.17381	0.160911	0.235623	0.11092	0.138677	0.225514	0.213304	0.168516	0.185135	0.263378	0.274401	0.265654	0.27202	0.264867	0.314132	0.280406	0.286953	0.263945	0.247241	0.288926	0.262443
	'main_Hypothalamus_ZIV left'	0.261183	0.176288	0.296037	0.161249	0.197575	0.236752	0.24625	0.209755	0.201434	0.166571	0.137084	0.307129	0.140923	0.180294	0.200471	0.218239	0.210792	0.185569	0.245061	0.175365	0.264331	0.150932	0.184302	0.274252	0.231855	0.192138	0.2166	0.203957	0.187211	0.272124	0.129368	0.161973	0.25079	0.24982	0.196148	0.21857	0.305693	0.315101	0.304346	0.309105	0.303905	0.355408	0.322935	0.325799	0.306826	0.28386	0.330181	0.298309
	'main_Hypothalamus_ZIV right'	0.23464	0.159281	0.287924	0.142805	0.174259	0.21982	0.23825	0.193068	0.185007	0.146214	0.13155	0.292614	0.126368	0.163286	0.200891	0.203724	0.204929	0.165229	0.217245	0.157433	0.249438	0.128013	0.156788	0.248422	0.215859	0.178328	0.196732	0.187078	0.177383	0.261905	0.111773	0.142083	0.24892	0.233147	0.189971	0.20002	0.281533	0.30219	0.301981	0.284118	0.283276	0.343811	0.316701	0.315619	0.29101	0.274767	0.315897	0.302886
	'main_Hypothalamus_MM left'	0.124793	0.0856047	0.143182	0.0788726	0.0914205	0.110534	0.114784	0.0954781	0.0961433	0.0902015	0.0711991	0.161227	0.0749622	0.0924509	0.111205	0.10948	0.105465	0.0967438	0.115119	0.0780766	0.121314	0.0738549	0.0848307	0.128212	0.111024	0.0833094	0.0985084	0.095565	0.0865501	0.125944	0.0670193	0.0818268	0.128046	0.120742	0.0895681	0.103827	0.136401	0.131285	0.119811	0.135176	0.128287	0.142651	0.13529	0.131571	0.133096	0.123406	0.140797	0.123207
	'main_Hypothalamus_MM right'	0.14272	0.0988	0.164378	0.0908423	0.105391	0.128804	0.133024	0.111338	0.110917	0.102318	0.0821396	0.183182	0.0858702	0.105964	0.128429	0.125547	0.122696	0.110405	0.131447	0.0907263	0.139784	0.084611	0.0974182	0.148216	0.127637	0.0974485	0.113401	0.110348	0.100539	0.145693	0.0765141	0.0936393	0.148304	0.138461	0.104337	0.119103	0.157869	0.153862	0.141901	0.157036	0.149865	0.168219	0.158269	0.155806	0.154415	0.144385	0.164127	0.145716
	'main_Hypothalamus_SUM left'	0.13776	0.087293	0.168741	0.0804291	0.100722	0.13723	0.140317	0.112907	0.104297	0.0757808	0.0698478	0.164688	0.067453	0.0904628	0.124922	0.110902	0.120163	0.0887136	0.126756	0.0881664	0.141041	0.0718182	0.0904068	0.155709	0.117578	0.101446	0.107497	0.103303	0.0987361	0.153676	0.059125	0.0770165	0.159138	0.12925	0.105937	0.108317	0.173628	0.196549	0.196787	0.189364	0.184714	0.237607	0.200901	0.212896	0.176695	0.171945	0.202587	0.198468
	'main_Hypothalamus_SUM right'	0.130461	0.0821516	0.166665	0.0753969	0.0940447	0.130695	0.137385	0.107033	0.0992377	0.0705171	0.0687977	0.160134	0.0637365	0.0857042	0.126069	0.106736	0.118021	0.0828993	0.11917	0.0828502	0.136059	0.0657971	0.0824104	0.146501	0.112743	0.0967774	0.101495	0.0980049	0.095742	0.150107	0.0548826	0.0719593	0.1593	0.124419	0.104456	0.102848	0.164429	0.190068	0.193047	0.178951	0.175567	0.229015	0.196245	0.204645	0.169899	0.167025	0.19487	0.198133
	'main_Hypothalamus_ZI left'	0.217885	0.147138	0.254032	0.137255	0.167184	0.213988	0.216192	0.184357	0.170032	0.129917	0.113859	0.251899	0.116121	0.150153	0.182986	0.178363	0.185778	0.148698	0.204843	0.148807	0.223302	0.127264	0.156234	0.244591	0.190211	0.167522	0.177744	0.170294	0.159744	0.2355	0.105786	0.132767	0.230817	0.206332	0.168151	0.17834	0.269454	0.294028	0.289845	0.291042	0.283609	0.347805	0.296842	0.315511	0.270426	0.25845	0.306299	0.285096
	'main_Hypothalamus_ZI right'	0.167278	0.10955	0.19458	0.101688	0.126028	0.162788	0.163476	0.138019	0.1278	0.0975049	0.0818738	0.194188	0.0845177	0.112181	0.134533	0.133904	0.136919	0.111462	0.156346	0.110368	0.169402	0.0949726	0.11912	0.188552	0.142177	0.124301	0.134393	0.127197	0.117707	0.178118	0.0772114	0.0981279	0.172941	0.154956	0.122893	0.134019	0.209241	0.227997	0.224232	0.229259	0.221545	0.276752	0.230883	0.247218	0.210112	0.198076	0.240803	0.217946
'Midbrain'	'main_Midbrain_LT left'	0.238512	0.167788	0.29478	0.156529	0.186351	0.253417	0.256426	0.216372	0.194513	0.139561	0.143015	0.282505	0.135796	0.17096	0.24056	0.204768	0.233608	0.164639	0.222092	0.170381	0.252915	0.138869	0.165945	0.27556	0.216479	0.197764	0.194812	0.193363	0.191768	0.27629	0.118857	0.148372	0.29306	0.233654	0.207859	0.197691	0.297342	0.342257	0.348714	0.323401	0.319945	0.400112	0.34535	0.371796	0.302348	0.30711	0.345837	0.356665
	'main_Midbrain_LT right'	0.194947	0.134622	0.250107	0.121725	0.147201	0.202126	0.211311	0.174613	0.156824	0.113421	0.11515	0.244575	0.106988	0.136514	0.195474	0.170995	0.192033	0.133639	0.178229	0.135357	0.212659	0.106692	0.12971	0.221314	0.181713	0.159701	0.160782	0.157929	0.155871	0.231532	0.0921911	0.117299	0.239847	0.19611	0.171836	0.163891	0.245077	0.281898	0.291361	0.258967	0.259775	0.331716	0.289515	0.308636	0.253119	0.253194	0.28724	0.298179
	'main_Midbrain_MBmot left'	0.24036	0.164719	0.276966	0.153597	0.188304	0.237941	0.238965	0.208081	0.190121	0.142496	0.123719	0.271885	0.127727	0.165579	0.191367	0.195689	0.203124	0.163689	0.227555	0.16874	0.24889	0.144326	0.178821	0.271644	0.210245	0.190641	0.200003	0.189869	0.177741	0.259396	0.117927	0.147393	0.244559	0.225773	0.18557	0.198084	0.300786	0.330192	0.328483	0.328479	0.321713	0.3959	0.331897	0.359772	0.302499	0.287918	0.345432	0.317085
	'main_Midbrain_MBmot right'	0.22497	0.15294	0.261651	0.14224	0.174784	0.222596	0.224253	0.193807	0.177105	0.132498	0.115701	0.257537	0.118758	0.154221	0.181819	0.183379	0.191298	0.152526	0.212131	0.156135	0.233306	0.133141	0.165253	0.25413	0.196775	0.177003	0.185985	0.176765	0.165744	0.243992	0.10896	0.136634	0.231868	0.211644	0.17366	0.184662	0.28156	0.30981	0.308437	0.307338	0.300916	0.372196	0.312036	0.338148	0.283501	0.270241	0.324267	0.299043
	'main_Midbrain_ND left'	0.177048	0.11753	0.223812	0.108677	0.136953	0.18799	0.193288	0.161618	0.140844	0.0908207	0.0931247	0.202747	0.0874234	0.11627	0.157698	0.143455	0.164451	0.109774	0.166039	0.125958	0.194649	0.0977351	0.124193	0.208273	0.157188	0.151313	0.146729	0.140141	0.139224	0.210853	0.0780992	0.100771	0.207392	0.169041	0.152482	0.143548	0.235785	0.286561	0.303311	0.267144	0.268078	0.357933	0.288516	0.323443	0.245171	0.244262	0.291251	0.298622
	'main_Midbrain_ND right'	0.197165	0.133688	0.238256	0.121906	0.153479	0.201824	0.209039	0.176689	0.157853	0.108174	0.0991092	0.222007	0.0969226	0.130898	0.156725	0.15937	0.171566	0.127685	0.18588	0.141162	0.214397	0.110201	0.141941	0.227426	0.175786	0.165027	0.168503	0.158404	0.150939	0.225856	0.087892	0.113878	0.207888	0.188721	0.160328	0.164507	0.263525	0.306486	0.319645	0.289542	0.291732	0.379806	0.312868	0.342151	0.273759	0.262224	0.316554	0.306432
	'main_Midbrain_PAG left'	0.1782	0.119286	0.222309	0.110446	0.135713	0.186069	0.190849	0.157328	0.141447	0.0982703	0.0968362	0.210391	0.0922613	0.121143	0.167995	0.147106	0.166625	0.116501	0.165018	0.122171	0.189429	0.098097	0.12185	0.205865	0.157396	0.143311	0.143916	0.139737	0.136743	0.206032	0.0808796	0.103582	0.211647	0.170679	0.147567	0.144192	0.228863	0.267209	0.274572	0.253699	0.251131	0.324991	0.271401	0.295355	0.235051	0.233447	0.273445	0.275882
	'main_Midbrain_PAG right'	0.187714	0.125284	0.228407	0.116376	0.143334	0.19347	0.195911	0.163351	0.147853	0.104989	0.0997315	0.218409	0.0969569	0.127503	0.169598	0.153575	0.169561	0.123305	0.174095	0.128191	0.195967	0.104822	0.130324	0.215646	0.163396	0.148598	0.151224	0.146036	0.14131	0.211711	0.0860082	0.109791	0.214798	0.177173	0.150969	0.150947	0.23857	0.274152	0.278993	0.264294	0.259934	0.333053	0.277484	0.301989	0.243284	0.239457	0.281944	0.277714
	'main_Midbrain_RAmb left'	0.160181	0.10577	0.200427	0.0958927	0.118747	0.163304	0.169442	0.136871	0.125156	0.0900709	0.0852932	0.194044	0.0805356	0.107724	0.148013	0.1334	0.145251	0.105749	0.147365	0.10702	0.169531	0.0841391	0.105535	0.182677	0.142183	0.124507	0.12974	0.125139	0.120664	0.184274	0.0701728	0.0914805	0.188458	0.155421	0.13048	0.130808	0.206027	0.235925	0.241177	0.22119	0.219349	0.284074	0.243461	0.256511	0.212683	0.20819	0.242226	0.242958
	'main_Midbrain_RAmb right'	0.156058	0.104605	0.196624	0.0942944	0.116758	0.162319	0.16833	0.137132	0.123576	0.0872119	0.0835346	0.18907	0.0788192	0.105315	0.145474	0.130633	0.145219	0.103408	0.143677	0.106268	0.168102	0.0822413	0.10371	0.180557	0.140715	0.12479	0.128129	0.123976	0.119689	0.182749	0.0683537	0.0892456	0.185577	0.153171	0.129555	0.128977	0.204916	0.237446	0.245298	0.220527	0.220568	0.288336	0.244963	0.261919	0.212222	0.208857	0.243253	0.24631
	'main_Midbrain_SCzo left'	0.441818	0.335755	0.527423	0.315739	0.37233	0.456939	0.480316	0.422412	0.383135	0.271272	0.282323	0.488501	0.270225	0.330049	0.382942	0.388063	0.420484	0.315583	0.426846	0.355909	0.491059	0.288467	0.34247	0.49152	0.420279	0.409659	0.397473	0.385313	0.385545	0.512065	0.248119	0.2987	0.47182	0.440631	0.410496	0.392555	0.541413	0.61985	0.645805	0.579386	0.588129	0.702803	0.626982	0.664988	0.561774	0.557885	0.62868	0.632728
	'main_Midbrain_SCzo right'	0.423396	0.329333	0.510386	0.309629	0.3624	0.453539	0.475702	0.420542	0.375312	0.257287	0.280027	0.464992	0.263975	0.320803	0.382209	0.376111	0.420797	0.303776	0.410114	0.352086	0.47914	0.279245	0.330695	0.480523	0.410045	0.409581	0.38607	0.378203	0.383659	0.503524	0.240782	0.289298	0.469867	0.428457	0.409694	0.381306	0.528511	0.618227	0.653482	0.569758	0.582948	0.702116	0.624498	0.6691	0.551535	0.557845	0.621203	0.642793
	'main_Midbrain_SNc left'	0.185655	0.123854	0.241996	0.112671	0.136479	0.184096	0.198816	0.157265	0.145874	0.107637	0.107766	0.235954	0.0988114	0.127812	0.184085	0.160763	0.174422	0.124928	0.17166	0.124133	0.201258	0.0985492	0.11959	0.205645	0.170718	0.144918	0.151409	0.147086	0.144647	0.218614	0.0856753	0.109768	0.227406	0.186881	0.160334	0.155196	0.230466	0.261541	0.265886	0.241392	0.2396	0.303188	0.271736	0.27574	0.239248	0.234574	0.268114	0.27476
	'main_Midbrain_SNc right'	0.134336	0.0872766	0.174274	0.0781816	0.0965544	0.129228	0.141719	0.110152	0.103701	0.0778611	0.0713963	0.172996	0.067158	0.0897883	0.12371	0.113624	0.12	0.0898991	0.124122	0.086287	0.145688	0.0683218	0.0856391	0.147934	0.12229	0.100168	0.109627	0.104546	0.0993313	0.155884	0.0581649	0.0760827	0.155453	0.134468	0.108272	0.112226	0.17103	0.190659	0.192059	0.178002	0.176622	0.225825	0.20097	0.202457	0.178048	0.168628	0.199245	0.195195
	'main_Midbrain_SNr left'	0.189095	0.135632	0.221295	0.119332	0.143891	0.173089	0.186985	0.159185	0.151792	0.129731	0.0943619	0.232711	0.100871	0.13377	0.133931	0.162105	0.15044	0.141597	0.178385	0.131195	0.203998	0.110275	0.138808	0.205115	0.176991	0.14525	0.169538	0.156752	0.136759	0.201821	0.0930495	0.118084	0.171044	0.191054	0.140441	0.170937	0.24274	0.246982	0.242577	0.242899	0.242479	0.292098	0.261175	0.26283	0.249003	0.218034	0.270471	0.227805
	'main_Midbrain_SNr right'	0.14653	0.10457	0.166918	0.0910145	0.110771	0.129705	0.140421	0.119689	0.116607	0.104438	0.0680222	0.180865	0.0759413	0.102925	0.0938314	0.123747	0.108971	0.11196	0.138389	0.0992495	0.15624	0.0852467	0.109738	0.157294	0.13529	0.107942	0.132487	0.120269	0.100811	0.150778	0.0707808	0.0903836	0.121007	0.146121	0.100643	0.133127	0.189571	0.18622	0.180036	0.18824	0.186774	0.223436	0.199192	0.199132	0.193853	0.163329	0.209343	0.164725
'Pons'	'main_Hindbrain_LC left'	0.156445	0.114307	0.184436	0.107228	0.130016	0.15533	0.156953	0.147252	0.128031	0.0960769	0.0737229	0.177267	0.0832927	0.107896	0.106809	0.124896	0.127334	0.108755	0.155016	0.11837	0.174086	0.106851	0.134132	0.187033	0.141507	0.135706	0.140225	0.128469	0.114382	0.168791	0.0815381	0.0997961	0.140143	0.149843	0.11994	0.136146	0.215396	0.235118	0.233714	0.244659	0.240742	0.302425	0.232731	0.268695	0.214371	0.191292	0.256264	0.211107
	'main_Hindbrain_LC right'	0.214892	0.154156	0.253991	0.142778	0.17388	0.221359	0.221367	0.200151	0.175465	0.127334	0.10933	0.243913	0.114902	0.149407	0.165238	0.176501	0.185584	0.147054	0.205433	0.159734	0.233175	0.135984	0.169869	0.253746	0.193143	0.18474	0.186799	0.175808	0.163709	0.237891	0.107909	0.134004	0.214926	0.205377	0.172233	0.182598	0.285149	0.320529	0.326608	0.319621	0.316305	0.401467	0.320211	0.362908	0.288546	0.272155	0.33984	0.306066
'Medulla'	'main_Hindbrain_CNlam left'	0.413541	0.306586	0.421839	0.295551	0.356086	0.386092	0.37758	0.367275	0.336953	0.270473	0.210497	0.417399	0.241846	0.298132	0.253058	0.333337	0.306412	0.298232	0.415143	0.328021	0.424626	0.306576	0.371849	0.455129	0.365119	0.353033	0.375503	0.345397	0.311797	0.411994	0.24797	0.290544	0.332112	0.382298	0.312583	0.360385	0.497264	0.511849	0.495421	0.539485	0.52505	0.591789	0.500003	0.543428	0.48857	0.442841	0.545878	0.445417
	'main_Hindbrain_CNlam right'	0.301579	0.2262	0.304007	0.217428	0.265669	0.291331	0.279376	0.277127	0.2485	0.193603	0.141242	0.295345	0.167909	0.214434	0.16971	0.23604	0.215076	0.215078	0.306285	0.245919	0.315319	0.227515	0.287075	0.348433	0.263417	0.266332	0.281608	0.255475	0.224916	0.300962	0.175103	0.207693	0.231036	0.275807	0.220604	0.265309	0.389977	0.40838	0.401241	0.438511	0.426618	0.498533	0.399281	0.451568	0.384534	0.342035	0.442632	0.346321
	'main_Hindbrain_DCO left'	0.314642	0.23591	0.323662	0.221376	0.268643	0.292578	0.285592	0.283534	0.255282	0.211748	0.149452	0.329758	0.178597	0.224062	0.180831	0.254119	0.22821	0.231869	0.313862	0.24775	0.330119	0.231192	0.287542	0.353879	0.282839	0.26797	0.292037	0.265305	0.229793	0.312672	0.183435	0.217625	0.240532	0.296192	0.229892	0.280482	0.397042	0.401692	0.388977	0.426208	0.417525	0.48115	0.395432	0.439736	0.389189	0.341052	0.4386	0.340352
	'main_Hindbrain_DCO right'	0.276931	0.210361	0.280428	0.195906	0.238107	0.252028	0.247198	0.250269	0.225036	0.191724	0.126205	0.289596	0.155901	0.196807	0.146404	0.222821	0.193214	0.20732	0.277271	0.219956	0.292354	0.207823	0.261252	0.310206	0.250443	0.236318	0.262876	0.235277	0.198454	0.269959	0.162858	0.192818	0.196705	0.261311	0.196586	0.251242	0.353678	0.350867	0.338416	0.376937	0.370506	0.424969	0.346378	0.386556	0.346406	0.294597	0.389339	0.288619
	'main_Hindbrain_DCOmo left'	0.340114	0.291263	0.290271	0.26972	0.322962	0.323268	0.290939	0.328084	0.297406	0.26785	0.149184	0.305724	0.203522	0.260191	0.145849	0.27074	0.220957	0.285878	0.348588	0.305689	0.339731	0.290793	0.369622	0.391204	0.305123	0.308874	0.347804	0.309854	0.246692	0.302965	0.221962	0.259727	0.200371	0.310134	0.223202	0.323912	0.443957	0.41645	0.395842	0.463974	0.460889	0.49816	0.407117	0.462961	0.42506	0.357438	0.459687	0.317448
	'main_Hindbrain_DCOmo right'	0.28113	0.247881	0.225698	0.228043	0.273656	0.264766	0.23242	0.274313	0.24796	0.231764	0.115984	0.242959	0.168241	0.216852	0.106219	0.22079	0.172193	0.244311	0.290515	0.259833	0.277085	0.251935	0.32524	0.325546	0.251361	0.257058	0.296333	0.260487	0.199144	0.240226	0.18855	0.219608	0.14871	0.253535	0.17446	0.272921	0.372804	0.338621	0.318487	0.387157	0.385075	0.409265	0.329801	0.380631	0.35318	0.288738	0.379408	0.245796
	'main_Hindbrain_LAV left'	0.196108	0.139386	0.172912	0.137088	0.169481	0.162524	0.151517	0.156018	0.149844	0.13829	0.0783475	0.183922	0.106987	0.135953	0.0846833	0.143518	0.111687	0.143799	0.202613	0.146563	0.18393	0.157607	0.198232	0.209533	0.157644	0.146228	0.176232	0.153446	0.123638	0.165613	0.119464	0.137911	0.116231	0.16577	0.114775	0.165419	0.230365	0.211243	0.188714	0.252767	0.235381	0.250451	0.203458	0.221559	0.216158	0.176404	0.239925	0.156158
	'main_Hindbrain_LAV right'	0.214134	0.14934	0.208773	0.144588	0.178779	0.189426	0.181078	0.175907	0.165465	0.140874	0.0920088	0.216754	0.115127	0.147434	0.115255	0.161636	0.141038	0.152422	0.215457	0.155159	0.209577	0.156075	0.196191	0.235484	0.177231	0.162455	0.186528	0.167207	0.14146	0.19818	0.120246	0.142684	0.153883	0.187309	0.136344	0.17846	0.259719	0.25394	0.234614	0.288167	0.271851	0.305954	0.247669	0.273237	0.248623	0.213708	0.282001	0.2048
	'main_Hindbrain_MV left'	0.297144	0.220211	0.302675	0.208575	0.255242	0.285765	0.272208	0.269693	0.241622	0.192186	0.138043	0.301783	0.163897	0.209668	0.173114	0.234409	0.216836	0.213555	0.296099	0.233295	0.306213	0.216606	0.271681	0.34162	0.259176	0.253221	0.270323	0.246232	0.21547	0.294392	0.167752	0.2009	0.232639	0.271302	0.213495	0.257376	0.380095	0.39318	0.382703	0.420879	0.409815	0.480529	0.384147	0.435909	0.371806	0.33199	0.425768	0.335473
	'main_Hindbrain_MV right'	0.296245	0.213394	0.327495	0.201139	0.245593	0.293919	0.28784	0.26944	0.240083	0.180767	0.149884	0.319616	0.163653	0.207807	0.207585	0.2405	0.239894	0.205655	0.28859	0.224934	0.312378	0.199728	0.247035	0.340518	0.262515	0.252703	0.260154	0.242747	0.223794	0.313621	0.159393	0.193295	0.27176	0.276875	0.230618	0.251773	0.37547	0.407427	0.406083	0.416852	0.408411	0.494356	0.401436	0.451619	0.373748	0.349121	0.432178	0.374621
	'main_Hindbrain_MY-mot left'	0.268636	0.187602	0.266282	0.179627	0.22259	0.241515	0.233746	0.223578	0.209023	0.173123	0.118516	0.271728	0.142635	0.184095	0.15121	0.204875	0.183683	0.189706	0.267227	0.195929	0.264928	0.187475	0.236152	0.294836	0.225347	0.207198	0.234225	0.211535	0.18185	0.254601	0.145905	0.175845	0.201845	0.238595	0.177771	0.224923	0.328561	0.328331	0.308836	0.358886	0.34428	0.392354	0.322561	0.351817	0.318612	0.278249	0.357415	0.27341
	'main_Hindbrain_MY-mot right'	0.245802	0.167458	0.257735	0.159239	0.197737	0.225214	0.222494	0.203412	0.190399	0.152363	0.112631	0.259994	0.128541	0.166961	0.155014	0.190157	0.178579	0.16938	0.240511	0.173411	0.245845	0.160845	0.202199	0.270182	0.207347	0.187541	0.208914	0.191058	0.168982	0.242903	0.12691	0.155268	0.204055	0.220983	0.168742	0.20274	0.30119	0.310097	0.295976	0.330107	0.317513	0.3717	0.307658	0.333193	0.295864	0.264718	0.334504	0.270478
	'main_Hindbrain_PRP left'	0.230473	0.162185	0.280103	0.149602	0.182641	0.240243	0.244792	0.210622	0.188066	0.133394	0.124227	0.265558	0.122686	0.160244	0.196382	0.192093	0.207858	0.156164	0.218663	0.168255	0.250362	0.136552	0.169942	0.269199	0.208442	0.195551	0.196921	0.188354	0.180706	0.263843	0.111408	0.140706	0.252157	0.2235	0.192429	0.194722	0.302373	0.34673	0.356596	0.33303	0.331257	0.422497	0.35139	0.384734	0.309949	0.301042	0.35894	0.34666
	'main_Hindbrain_PRP right'	0.228955	0.16158	0.289812	0.147763	0.178842	0.241634	0.249834	0.212135	0.187703	0.131362	0.132767	0.275774	0.125914	0.160736	0.21649	0.197475	0.222436	0.155565	0.213985	0.166197	0.253048	0.132307	0.161574	0.265459	0.212959	0.196653	0.193612	0.188356	0.185732	0.271596	0.111348	0.140179	0.271153	0.22787	0.20305	0.19404	0.294757	0.343125	0.35671	0.319874	0.32109	0.410885	0.348319	0.379951	0.303993	0.303147	0.350949	0.357103
	'main_Hindbrain_RM left'	0.286865	0.200443	0.309228	0.188892	0.233332	0.274323	0.26977	0.249725	0.226893	0.174988	0.138941	0.307293	0.153605	0.197002	0.194011	0.228004	0.223616	0.198339	0.278384	0.209388	0.294365	0.187344	0.233794	0.3218	0.249251	0.23136	0.246529	0.22863	0.207162	0.294778	0.149267	0.182691	0.253669	0.264031	0.211447	0.239771	0.356871	0.378738	0.370435	0.390235	0.381197	0.454365	0.374511	0.413523	0.353101	0.324993	0.401512	0.34232
	'main_Hindbrain_RM right'	0.26211	0.17837	0.285151	0.169027	0.210271	0.241099	0.246213	0.217741	0.204965	0.159286	0.122631	0.278173	0.134357	0.177229	0.167307	0.2042	0.190931	0.177106	0.257349	0.187421	0.269403	0.166929	0.211502	0.28736	0.223486	0.205225	0.226983	0.206515	0.185804	0.267154	0.131954	0.163187	0.22281	0.239664	0.187854	0.219378	0.32742	0.346103	0.337939	0.358773	0.348225	0.415954	0.348662	0.369131	0.32913	0.293952	0.371977	0.30915
	'main_Hindbrain_RPA left'	0.290207	0.192235	0.33074	0.184395	0.229214	0.285616	0.280599	0.250239	0.223497	0.159955	0.152244	0.315513	0.153814	0.194233	0.233992	0.232118	0.244583	0.186333	0.276885	0.206212	0.295942	0.17858	0.217174	0.325015	0.248637	0.234683	0.235511	0.223577	0.217471	0.31314	0.145464	0.179217	0.303013	0.265838	0.234057	0.230652	0.34874	0.392352	0.391479	0.387774	0.377777	0.462153	0.38251	0.422073	0.347171	0.339922	0.399052	0.382215
	'main_Hindbrain_RPA right'	0.228119	0.146884	0.261157	0.135834	0.171172	0.206605	0.212974	0.181921	0.170482	0.133824	0.111079	0.263061	0.114406	0.149492	0.166079	0.18335	0.176006	0.15043	0.214374	0.151119	0.231752	0.130297	0.16311	0.24331	0.195936	0.168602	0.186739	0.172693	0.15958	0.238408	0.107303	0.135347	0.216357	0.212034	0.16926	0.184775	0.27281	0.290418	0.284844	0.287666	0.280783	0.341297	0.294099	0.306616	0.274972	0.252644	0.30601	0.273481
	'main_Hindbrain_SPVOrdm left'	0.278534	0.204418	0.25636	0.198637	0.240633	0.247295	0.229598	0.234575	0.220029	0.196423	0.123078	0.27265	0.159996	0.199712	0.145071	0.213456	0.182897	0.210461	0.280533	0.210551	0.266441	0.216568	0.267425	0.305318	0.23283	0.215235	0.246896	0.223371	0.185914	0.248681	0.169146	0.196612	0.190099	0.243906	0.175796	0.237054	0.330751	0.313643	0.286059	0.359934	0.340551	0.368836	0.303215	0.335941	0.311907	0.267937	0.346545	0.24688
	'main_Hindbrain_SPVOrdm right'	0.249881	0.178007	0.256463	0.169261	0.205257	0.231072	0.223406	0.211905	0.197607	0.166001	0.118522	0.267834	0.140307	0.177224	0.159021	0.198427	0.185333	0.182507	0.243783	0.179898	0.248432	0.173541	0.213857	0.276269	0.214159	0.192494	0.214438	0.198283	0.172952	0.242544	0.138923	0.166128	0.203415	0.226325	0.170323	0.209814	0.301605	0.301937	0.284408	0.328448	0.314356	0.359228	0.297764	0.32764	0.291902	0.261073	0.329241	0.258692
	'main_Hindbrain_SPVOvl left'	0.234674	0.170819	0.216255	0.167479	0.206152	0.21644	0.196978	0.202849	0.18589	0.155861	0.0983162	0.220727	0.128169	0.164412	0.117512	0.173841	0.151169	0.169527	0.239193	0.1813	0.226468	0.184206	0.232933	0.267895	0.191571	0.187882	0.209328	0.187581	0.156829	0.211638	0.137664	0.161488	0.15992	0.200766	0.147671	0.196781	0.292483	0.287541	0.267027	0.333229	0.314326	0.353031	0.275438	0.316029	0.276998	0.239016	0.318101	0.225602
	'main_Hindbrain_SPVOvl right'	0.229828	0.163767	0.232945	0.156085	0.190831	0.21273	0.205058	0.19609	0.181755	0.151018	0.103289	0.239943	0.124966	0.160794	0.136634	0.178088	0.163915	0.165982	0.226806	0.16744	0.229511	0.161331	0.202695	0.257938	0.194951	0.178726	0.200106	0.182774	0.15675	0.221021	0.12572	0.151103	0.178861	0.206392	0.152746	0.193727	0.286314	0.287529	0.27137	0.316387	0.302833	0.349633	0.283499	0.314847	0.277493	0.243734	0.316093	0.241113
	'main_Hindbrain_SUV left'	0.243888	0.175159	0.247612	0.165992	0.206102	0.231074	0.220711	0.215938	0.193939	0.153693	0.106779	0.24742	0.128323	0.167255	0.137474	0.187364	0.171818	0.171171	0.242994	0.185652	0.24958	0.17289	0.221201	0.280821	0.208636	0.201157	0.218832	0.197669	0.170482	0.239172	0.131582	0.159251	0.187257	0.219955	0.167992	0.208031	0.315983	0.326498	0.315963	0.353257	0.342138	0.405478	0.31985	0.363304	0.308994	0.271837	0.356489	0.274671
	'main_Hindbrain_SUV right'	0.236854	0.164473	0.26685	0.153864	0.190137	0.230963	0.229861	0.208346	0.187654	0.14173	0.115602	0.263343	0.12537	0.161987	0.168928	0.190091	0.190514	0.161728	0.228842	0.171071	0.249382	0.150822	0.189312	0.270494	0.20812	0.192722	0.203426	0.189347	0.17307	0.251827	0.120064	0.148124	0.22091	0.221426	0.178734	0.198491	0.302165	0.327188	0.324068	0.334153	0.326421	0.400044	0.325758	0.362546	0.30158	0.279156	0.348895	0.301755
	'main_Hindbrain_VCO left'	0.260051	0.179215	0.276301	0.176064	0.216968	0.246106	0.238842	0.224443	0.202481	0.153501	0.12185	0.263343	0.138698	0.17655	0.163651	0.19816	0.187713	0.171524	0.261001	0.194742	0.265069	0.18332	0.2274	0.295904	0.217544	0.213847	0.2244	0.205224	0.186614	0.261573	0.141999	0.169422	0.220777	0.23246	0.190557	0.213832	0.324204	0.347542	0.337417	0.37295	0.355973	0.4232	0.336395	0.375252	0.31831	0.288931	0.372835	0.303897
	'main_Hindbrain_VCO right'	0.220977	0.152354	0.225306	0.149948	0.186653	0.204349	0.194905	0.18828	0.170482	0.132942	0.0971426	0.217357	0.11596	0.148794	0.123286	0.164735	0.147977	0.146216	0.223487	0.16637	0.22175	0.161377	0.203205	0.250666	0.18101	0.179872	0.193165	0.173405	0.153291	0.213451	0.122248	0.144881	0.170015	0.19281	0.153233	0.181417	0.275716	0.288637	0.277592	0.319288	0.30257	0.356704	0.278064	0.313956	0.268617	0.237005	0.315686	0.241518
'Cerebellum'	'main_Cerebellum_ANcr1gr left'	0.447235	0.436927	0.386284	0.419303	0.465443	0.41661	0.408665	0.475567	0.432208	0.385382	0.268053	0.394855	0.349687	0.388527	0.211215	0.398366	0.332463	0.408265	0.480367	0.478869	0.492566	0.459735	0.533175	0.4806	0.462088	0.486665	0.512513	0.470593	0.403426	0.431287	0.392642	0.41796	0.270389	0.454288	0.371543	0.482829	0.532319	0.500929	0.486374	0.531194	0.544774	0.528137	0.486922	0.525274	0.521111	0.452523	0.539876	0.399559
	'main_Cerebellum_ANcr1gr right'	0.510223	0.484907	0.502892	0.466299	0.511209	0.496384	0.50698	0.554483	0.493845	0.402197	0.36778	0.489598	0.415571	0.444189	0.319905	0.483627	0.45069	0.437959	0.530201	0.53677	0.584428	0.487653	0.53798	0.540278	0.544455	0.57921	0.558873	0.531192	0.506279	0.545539	0.440654	0.46869	0.393057	0.536371	0.506891	0.535387	0.579378	0.590904	0.600283	0.58034	0.602841	0.607414	0.572904	0.613663	0.582117	0.547937	0.611685	0.53435
	'main_Cerebellum_ANcr1mo left'	0.394492	0.337646	0.358984	0.336717	0.391431	0.397448	0.361666	0.40105	0.354427	0.281598	0.202822	0.346185	0.260084	0.310554	0.208434	0.31481	0.289254	0.311021	0.418252	0.373506	0.409511	0.367854	0.442895	0.463997	0.355062	0.391395	0.393663	0.36269	0.317857	0.378807	0.284876	0.316814	0.275558	0.359705	0.297908	0.366394	0.498999	0.507997	0.491379	0.56685	0.553212	0.59703	0.480408	0.561685	0.478573	0.432399	0.544719	0.412573
	'main_Cerebellum_ANcr1mo right'	0.404553	0.355283	0.390076	0.345998	0.400099	0.427784	0.395245	0.433713	0.374652	0.284204	0.225383	0.371103	0.272995	0.323683	0.238206	0.33842	0.32981	0.320155	0.420224	0.391921	0.438018	0.365115	0.436598	0.481812	0.380706	0.425278	0.409393	0.383137	0.347775	0.414057	0.288647	0.323882	0.310684	0.382124	0.334435	0.382708	0.519735	0.549983	0.552025	0.584782	0.583677	0.649155	0.524072	0.621966	0.507987	0.475187	0.581547	0.473919
	'main_Cerebellum_CENT1gr left'	0.486438	0.451476	0.488807	0.44572	0.491399	0.500172	0.487934	0.542968	0.464748	0.353923	0.352691	0.458608	0.391917	0.415581	0.331442	0.450806	0.447325	0.39489	0.503946	0.51212	0.550168	0.471559	0.514912	0.537678	0.501373	0.56513	0.510187	0.491529	0.485362	0.527838	0.415541	0.439781	0.40899	0.494866	0.498299	0.484861	0.556294	0.595232	0.611324	0.589322	0.60398	0.629725	0.560165	0.63393	0.552013	0.541927	0.605009	0.551596
	'main_Cerebellum_CENT1gr right'	0.475299	0.446179	0.492718	0.438347	0.477219	0.492855	0.486429	0.54001	0.458001	0.346763	0.36848	0.461953	0.396824	0.411795	0.350016	0.454341	0.464971	0.387844	0.486174	0.502936	0.544501	0.458554	0.489098	0.520529	0.501876	0.562898	0.496538	0.484182	0.489537	0.528619	0.414155	0.435853	0.422777	0.49324	0.514857	0.475992	0.533024	0.576153	0.597321	0.557434	0.576427	0.600624	0.540929	0.611647	0.530798	0.531481	0.579357	0.550981
	'main_Cerebellum_CENT1mo left'	0.46753	0.384919	0.492471	0.371003	0.43062	0.503251	0.477329	0.480534	0.419497	0.306307	0.281276	0.460089	0.305173	0.365463	0.340636	0.400451	0.416302	0.349497	0.465865	0.418718	0.50195	0.368699	0.432936	0.547751	0.435573	0.468264	0.441863	0.424145	0.408034	0.505444	0.303057	0.350718	0.434766	0.44583	0.412718	0.421488	0.583383	0.64547	0.660861	0.649866	0.6493	0.751389	0.622669	0.716428	0.580525	0.571239	0.66349	0.607911
	'main_Cerebellum_CENT1mo right'	0.466637	0.381635	0.501998	0.36757	0.426167	0.505278	0.483493	0.480428	0.418279	0.30129	0.287436	0.46622	0.305426	0.364061	0.356681	0.402544	0.427848	0.345918	0.462266	0.414713	0.504422	0.36102	0.421974	0.545679	0.437383	0.467926	0.437103	0.422383	0.41168	0.513204	0.299327	0.347217	0.451271	0.448384	0.421307	0.419001	0.580262	0.649699	0.668999	0.645582	0.647079	0.753644	0.627647	0.720885	0.5797	0.576733	0.663562	0.623737
	'main_Cerebellum_CENT2gr left'	0.383199	0.35667	0.353497	0.346165	0.391781	0.364242	0.360765	0.410013	0.362826	0.298986	0.224029	0.346582	0.282472	0.317818	0.191683	0.333427	0.293319	0.324063	0.408678	0.397561	0.431051	0.378772	0.44478	0.420257	0.387291	0.419393	0.423945	0.387499	0.34225	0.382698	0.313585	0.336988	0.247508	0.382576	0.325883	0.396834	0.466352	0.463794	0.460294	0.4888	0.499545	0.51107	0.447482	0.499952	0.461011	0.405592	0.499087	0.381174
	'main_Cerebellum_CENT2gr right'	0.471474	0.433306	0.489069	0.431141	0.471674	0.480946	0.482618	0.525152	0.450362	0.335306	0.361475	0.451067	0.386158	0.403043	0.343949	0.44284	0.451976	0.375581	0.486286	0.494038	0.539353	0.450748	0.482946	0.510473	0.49171	0.551745	0.48936	0.474818	0.48279	0.523938	0.405153	0.426682	0.417437	0.485575	0.506837	0.468221	0.525949	0.572565	0.592449	0.555303	0.572129	0.594457	0.538778	0.600052	0.526558	0.52452	0.574877	0.547081
	'main_Cerebellum_CENT2mo left'	0.351036	0.288349	0.341332	0.282802	0.332982	0.364698	0.333497	0.355892	0.307655	0.234934	0.177727	0.324924	0.217616	0.266603	0.204592	0.279961	0.268971	0.263925	0.363197	0.317071	0.369178	0.299391	0.365159	0.424167	0.314439	0.342701	0.338865	0.314786	0.280292	0.351558	0.230459	0.264088	0.273027	0.32326	0.271741	0.317677	0.459866	0.486566	0.480066	0.528326	0.516909	0.590415	0.462822	0.54781	0.445652	0.40998	0.518816	0.411955
	'main_Cerebellum_CENT2mo right'	0.372394	0.287296	0.405198	0.271296	0.319416	0.365504	0.363999	0.34668	0.31523	0.250861	0.201904	0.39878	0.224674	0.278453	0.253627	0.314185	0.301462	0.27635	0.366365	0.298634	0.397024	0.271027	0.326102	0.419891	0.34053	0.330068	0.343202	0.3205	0.293313	0.389688	0.222204	0.262556	0.324891	0.356391	0.297052	0.332601	0.463253	0.48816	0.485071	0.503479	0.495223	0.577398	0.484758	0.532223	0.462767	0.425354	0.524307	0.44234
	'main_Cerebellum_CENT3gr inf left'	0.280028	0.263979	0.240901	0.256746	0.292804	0.263993	0.258054	0.295185	0.267005	0.226565	0.144453	0.237658	0.196428	0.23186	0.118568	0.231393	0.191223	0.242451	0.307031	0.293857	0.309912	0.284037	0.349185	0.314907	0.274851	0.29944	0.320248	0.286683	0.237607	0.266126	0.224743	0.24414	0.158933	0.273643	0.21222	0.295696	0.361548	0.348328	0.339039	0.385345	0.389484	0.395521	0.340496	0.377655	0.356167	0.29805	0.386158	0.266426
	'main_Cerebellum_CENT3gr inf right'	0.400133	0.370727	0.377497	0.363114	0.406856	0.384933	0.383443	0.428835	0.378247	0.307505	0.243385	0.365587	0.300283	0.33387	0.214591	0.350418	0.315354	0.334873	0.42697	0.41432	0.45218	0.39363	0.456072	0.441028	0.405735	0.440015	0.437748	0.40521	0.364448	0.407253	0.33054	0.353348	0.274326	0.403605	0.351693	0.412664	0.48436	0.488737	0.486126	0.511158	0.520566	0.533823	0.470687	0.522076	0.479764	0.429032	0.522265	0.409654
	'main_Cerebellum_CENT3gr sup left'	0.337552	0.324238	0.293909	0.31253	0.351199	0.316728	0.31291	0.35858	0.324581	0.28193	0.185816	0.294807	0.2481	0.285824	0.15103	0.289291	0.240612	0.300371	0.365856	0.356472	0.375893	0.342044	0.411264	0.37288	0.341019	0.363953	0.387604	0.351111	0.294296	0.324714	0.280087	0.301998	0.197627	0.338418	0.266592	0.362327	0.424308	0.405398	0.395244	0.43913	0.447657	0.44775	0.3974	0.43464	0.418574	0.354125	0.445732	0.316239
	'main_Cerebellum_CENT3gr sup right'	0.397563	0.393094	0.354791	0.3816	0.420159	0.387693	0.378246	0.442006	0.390778	0.330703	0.245362	0.352244	0.315674	0.34756	0.201654	0.354774	0.313009	0.357298	0.42797	0.434713	0.447773	0.415588	0.479582	0.441422	0.413356	0.451777	0.453826	0.421756	0.369602	0.396051	0.351449	0.371462	0.255986	0.405854	0.344793	0.427443	0.484749	0.473767	0.467535	0.50054	0.51375	0.509994	0.456591	0.508032	0.476012	0.422711	0.507749	0.38657
	'main_Cerebellum_CENT3mo inf left'	0.327249	0.271362	0.315873	0.26336	0.310817	0.330597	0.306721	0.330213	0.287305	0.225899	0.160815	0.305557	0.201437	0.248185	0.177737	0.261676	0.242758	0.250443	0.339646	0.296245	0.347673	0.281778	0.346814	0.390566	0.296489	0.318271	0.322969	0.295609	0.257312	0.323545	0.215771	0.247363	0.238514	0.303619	0.247594	0.302109	0.431297	0.44674	0.438917	0.488128	0.479789	0.544222	0.428078	0.503622	0.418745	0.374205	0.483431	0.369677
	'main_Cerebellum_CENT3mo inf right'	0.364497	0.282387	0.378722	0.270054	0.318186	0.351399	0.343022	0.339098	0.304687	0.248594	0.187279	0.377448	0.220326	0.270271	0.22975	0.298806	0.280548	0.273548	0.364752	0.295615	0.383338	0.276974	0.335637	0.414743	0.330407	0.32042	0.337622	0.313876	0.278133	0.368048	0.223579	0.260782	0.296478	0.346493	0.278125	0.327013	0.457087	0.470527	0.45744	0.498139	0.487408	0.556235	0.461521	0.512346	0.44855	0.403302	0.50821	0.407397
	'main_Cerebellum_CENT3mo sup left'	0.389388	0.344007	0.3666	0.336669	0.387373	0.402501	0.370541	0.41237	0.357919	0.281872	0.209343	0.353151	0.263069	0.312134	0.214823	0.322004	0.30115	0.312518	0.40961	0.378792	0.418587	0.362292	0.434044	0.463984	0.364606	0.404385	0.398896	0.370032	0.327271	0.38806	0.284566	0.316962	0.282804	0.367704	0.311323	0.372563	0.50288	0.518972	0.512465	0.564323	0.558866	0.612504	0.493928	0.581372	0.487616	0.444456	0.55616	0.431882
	'main_Cerebellum_CENT3mo sup right '	0.428701	0.381436	0.410485	0.371378	0.424978	0.449907	0.412821	0.459747	0.396555	0.310802	0.242219	0.397443	0.298032	0.347778	0.252473	0.362886	0.348339	0.346657	0.445931	0.417499	0.46278	0.39621	0.467922	0.509839	0.407051	0.449955	0.435847	0.409332	0.368659	0.434957	0.317143	0.352079	0.326793	0.408747	0.355218	0.40954	0.544988	0.566582	0.563134	0.606608	0.60334	0.661761	0.537933	0.637069	0.528301	0.492191	0.601623	0.483309
	'main_Cerebellum_CUL4,5gr inf left'	0.373361	0.371345	0.31532	0.358743	0.397681	0.353478	0.341674	0.405166	0.365981	0.324866	0.214132	0.321002	0.28988	0.32623	0.167603	0.326037	0.271648	0.344669	0.406252	0.407423	0.411902	0.397316	0.467548	0.411701	0.382505	0.411588	0.433994	0.396323	0.332676	0.355343	0.329918	0.350591	0.216449	0.375137	0.299161	0.405926	0.459578	0.431378	0.417148	0.469324	0.47908	0.466133	0.418234	0.460745	0.447532	0.3834	0.470248	0.334919
	'main_Cerebellum_CUL4,5gr inf right'	0.424882	0.427196	0.375628	0.414402	0.45325	0.419308	0.405022	0.478643	0.422598	0.357741	0.273908	0.373708	0.348264	0.378327	0.22087	0.386021	0.34302	0.386744	0.455503	0.473721	0.476396	0.450861	0.51292	0.469606	0.445713	0.49198	0.487094	0.456331	0.40549	0.424891	0.386998	0.406526	0.27829	0.434734	0.378697	0.458589	0.508532	0.497129	0.49272	0.520564	0.536126	0.526618	0.476877	0.531298	0.498582	0.450719	0.52732	0.410833
	'main_Cerebellum_CUL4,5gr sup left'	0.425065	0.413123	0.359115	0.403346	0.447634	0.395402	0.38408	0.448938	0.409803	0.363758	0.249255	0.36386	0.331283	0.368926	0.195317	0.37042	0.3072	0.384913	0.460517	0.455937	0.461271	0.447024	0.520168	0.458364	0.429375	0.459219	0.483842	0.443261	0.378337	0.402156	0.376576	0.397999	0.250764	0.423073	0.343414	0.453574	0.504984	0.475042	0.45796	0.514558	0.522617	0.503602	0.459325	0.497787	0.492122	0.425346	0.513794	0.372578
	'main_Cerebellum_CUL4,5gr sup right'	0.453401	0.44086	0.41015	0.430464	0.473181	0.439041	0.432068	0.49684	0.441501	0.369648	0.293609	0.403938	0.364525	0.395734	0.24321	0.409071	0.365507	0.399896	0.483931	0.490734	0.507038	0.465692	0.528021	0.492857	0.470826	0.512546	0.508334	0.476114	0.428972	0.456527	0.402421	0.424027	0.305713	0.46293	0.407415	0.480583	0.533634	0.526906	0.522217	0.547057	0.561852	0.554537	0.506257	0.555293	0.525892	0.476387	0.556541	0.441573
	'main_Cerebellum_CUL4,5mo inf left'	0.35711	0.31498	0.336543	0.310131	0.358025	0.374901	0.344351	0.38034	0.33058	0.254004	0.189485	0.317926	0.237165	0.285359	0.196391	0.291297	0.275286	0.28321	0.377968	0.349382	0.384091	0.331835	0.400795	0.430771	0.330482	0.373737	0.365805	0.338652	0.300572	0.35712	0.25666	0.287493	0.260559	0.333653	0.283966	0.339655	0.469162	0.490951	0.487203	0.535781	0.529622	0.586694	0.467655	0.552802	0.456526	0.417316	0.525268	0.409316
	'main_Cerebellum_CUL4,5mo inf right'	0.403693	0.357038	0.389927	0.348723	0.400592	0.42629	0.393986	0.434136	0.374136	0.286567	0.225309	0.370908	0.275053	0.324621	0.237212	0.338031	0.327314	0.32145	0.421009	0.393214	0.437887	0.369132	0.439544	0.482684	0.380791	0.425796	0.410086	0.383998	0.347063	0.411957	0.292222	0.326182	0.308976	0.383334	0.334486	0.384131	0.520325	0.548732	0.54897	0.585895	0.583636	0.647446	0.52245	0.618443	0.507728	0.472526	0.582055	0.469981
	'main_Cerebellum_CUL4,5mo sup left'	0.422894	0.36186	0.396092	0.358302	0.415083	0.435184	0.397126	0.435581	0.381062	0.297469	0.226187	0.380227	0.281064	0.334081	0.240329	0.34409	0.325419	0.331314	0.44259	0.399375	0.443372	0.384809	0.459718	0.500176	0.385453	0.424878	0.418839	0.390323	0.348938	0.417415	0.30217	0.337687	0.315145	0.390854	0.332672	0.391998	0.5348	0.554549	0.543583	0.605684	0.59428	0.650779	0.52507	0.615987	0.515934	0.476024	0.589033	0.464626
	'main_Cerebellum_CUL4,5mo sup right'	0.423199	0.371548	0.401379	0.365753	0.420943	0.445253	0.407322	0.451858	0.389501	0.298284	0.23572	0.382558	0.289396	0.339442	0.247749	0.3514	0.340716	0.335284	0.441803	0.411381	0.452806	0.389882	0.462939	0.503955	0.395319	0.442855	0.425886	0.399803	0.3619	0.427325	0.308818	0.343196	0.322412	0.397732	0.347477	0.398629	0.538082	0.565628	0.562532	0.607481	0.602965	0.662437	0.53493	0.634957	0.521871	0.488149	0.597168	0.482247
	'main_Cerebellum_DN left'	0.238685	0.174777	0.232263	0.165949	0.207146	0.227556	0.212972	0.214805	0.191788	0.151862	0.100107	0.230438	0.124024	0.163802	0.122837	0.180015	0.161011	0.168682	0.241455	0.188374	0.242909	0.175626	0.227625	0.278869	0.202786	0.201666	0.219905	0.196391	0.166284	0.22929	0.130533	0.1581	0.171773	0.212639	0.160618	0.205973	0.316402	0.324453	0.313696	0.3558	0.345111	0.406877	0.315944	0.362982	0.307924	0.267565	0.354818	0.26539
	'main_Cerebellum_DN right'	0.232464	0.170746	0.24406	0.159297	0.198211	0.230468	0.22194	0.215698	0.190064	0.143242	0.103715	0.236573	0.120423	0.159916	0.135114	0.181239	0.171635	0.161946	0.231161	0.18315	0.246445	0.161622	0.209043	0.27509	0.203734	0.203085	0.214212	0.193798	0.169815	0.238398	0.121925	0.150101	0.186769	0.213935	0.169031	0.202226	0.315455	0.337933	0.337524	0.354366	0.349131	0.42813	0.333511	0.383395	0.313913	0.280273	0.365511	0.293475
	'main_Cerebellum_FLgr left'	0.453322	0.40444	0.4453	0.396469	0.449504	0.453132	0.439304	0.486447	0.4185	0.325258	0.279556	0.423749	0.328537	0.368008	0.2708	0.396518	0.374996	0.36076	0.476509	0.457053	0.507945	0.426157	0.488729	0.512908	0.451701	0.497086	0.474771	0.444476	0.414093	0.475008	0.355752	0.387216	0.348922	0.451618	0.415233	0.447794	0.550751	0.576218	0.57949	0.591614	0.598855	0.637926	0.546432	0.62102	0.542252	0.505297	0.601104	0.50431
	'main_Cerebellum_FLgr right'	0.375997	0.327761	0.382656	0.321759	0.368774	0.38505	0.378635	0.403867	0.346757	0.256401	0.224124	0.353517	0.258383	0.298849	0.229929	0.322031	0.312297	0.288397	0.395403	0.372187	0.428493	0.338899	0.398716	0.435874	0.369071	0.411643	0.390472	0.364593	0.341573	0.404202	0.275996	0.305838	0.300256	0.37252	0.341802	0.366813	0.476932	0.516386	0.527578	0.529549	0.534619	0.59244	0.495055	0.566367	0.476702	0.444266	0.542291	0.458173
	'main_Cerebellum_FLmo left'	0.44299	0.399413	0.416308	0.393996	0.452318	0.485482	0.437754	0.488859	0.41989	0.308704	0.260109	0.384518	0.308678	0.362318	0.265736	0.372257	0.367928	0.351286	0.462344	0.450858	0.47247	0.412501	0.486535	0.531486	0.414065	0.487272	0.451127	0.426865	0.398016	0.453056	0.327911	0.364605	0.347293	0.413496	0.381732	0.41813	0.561709	0.606579	0.61669	0.636788	0.638172	0.703478	0.572421	0.68028	0.550053	0.530965	0.626076	0.531739
	'main_Cerebellum_FLmo right'	0.315709	0.268746	0.304694	0.268187	0.316029	0.347141	0.313296	0.342875	0.289355	0.201108	0.169645	0.27235	0.201048	0.243793	0.185614	0.252233	0.253925	0.231872	0.330596	0.309676	0.338282	0.283203	0.343813	0.387998	0.284223	0.340914	0.312939	0.291965	0.272266	0.32564	0.215037	0.243367	0.25059	0.286926	0.264028	0.286625	0.416177	0.464815	0.47605	0.494285	0.49073	0.565797	0.435773	0.53183	0.408788	0.391101	0.483106	0.406172
	'main_Cerebellum_IP left '	0.244298	0.173201	0.244364	0.165306	0.206137	0.227095	0.217346	0.210779	0.192588	0.153779	0.104934	0.242207	0.126336	0.16638	0.13208	0.184889	0.164892	0.16935	0.24548	0.185065	0.246327	0.173575	0.222189	0.27789	0.205126	0.19833	0.219051	0.195947	0.168609	0.235443	0.131397	0.159375	0.182456	0.216988	0.165091	0.206793	0.313507	0.32134	0.308798	0.350764	0.337559	0.396814	0.31487	0.351426	0.306511	0.267238	0.351234	0.267298
	'main_Cerebellum_IP right'	0.186614	0.127175	0.221157	0.11708	0.145932	0.183372	0.189404	0.163233	0.147773	0.108131	0.0896939	0.213539	0.0934935	0.125096	0.136962	0.149697	0.1519	0.124184	0.178652	0.131787	0.201625	0.110593	0.141962	0.21424	0.164894	0.151191	0.160631	0.14883	0.136742	0.205299	0.0874623	0.110865	0.181115	0.177335	0.142595	0.157061	0.24725	0.275125	0.278337	0.273831	0.270053	0.343668	0.280173	0.306191	0.252913	0.23263	0.294392	0.260383
	'main_Cerebellum_PFLgr inf left'	0.502782	0.458373	0.472749	0.446423	0.50128	0.471433	0.470537	0.520619	0.468723	0.392172	0.313441	0.466204	0.378827	0.41918	0.275244	0.44611	0.396262	0.422425	0.532942	0.50856	0.557466	0.484072	0.551124	0.538296	0.509281	0.535373	0.541803	0.501581	0.454951	0.507583	0.415208	0.446518	0.349433	0.505737	0.443273	0.513355	0.585318	0.578914	0.568872	0.599901	0.609784	0.613946	0.557301	0.603391	0.576129	0.51914	0.61183	0.490158
	'main_Cerebellum_PFLgr inf right'	0.419647	0.40185	0.378422	0.386023	0.434376	0.409491	0.394366	0.460823	0.403348	0.336423	0.250627	0.376843	0.318122	0.355289	0.213141	0.371192	0.330569	0.365825	0.445807	0.446221	0.469258	0.421629	0.491211	0.46694	0.430576	0.468704	0.469143	0.433392	0.381589	0.419509	0.351923	0.378686	0.274409	0.421931	0.36133	0.439523	0.512656	0.505182	0.50107	0.529231	0.54388	0.552004	0.484079	0.54891	0.501591	0.448678	0.537938	0.416559
	'main_Cerebellum_PFLgr sup left'	0.461014	0.42106	0.409266	0.409711	0.465131	0.422277	0.418015	0.470701	0.427333	0.365814	0.26688	0.408065	0.338277	0.380561	0.222939	0.397194	0.33665	0.391401	0.493176	0.469721	0.502475	0.449829	0.526056	0.491297	0.459768	0.48329	0.505847	0.461671	0.403545	0.447207	0.378609	0.40776	0.289332	0.457076	0.380429	0.475	0.543441	0.524872	0.510591	0.554681	0.563974	0.559506	0.507265	0.546933	0.533588	0.46607	0.561558	0.424968
	'main_Cerebellum_PFLgr sup right'	0.490564	0.45178	0.478685	0.433503	0.485439	0.467671	0.477427	0.51882	0.463752	0.377514	0.326109	0.466262	0.375749	0.412391	0.285925	0.449965	0.408701	0.410477	0.512385	0.503049	0.558265	0.458004	0.518942	0.520915	0.511627	0.540381	0.53462	0.499572	0.466004	0.5158	0.40283	0.434498	0.360578	0.506901	0.462886	0.508119	0.568549	0.576846	0.582545	0.574248	0.593552	0.60571	0.560785	0.60206	0.570738	0.524812	0.603636	0.509332
	'main_Cerebellum_PFLmo inf left'	0.439864	0.381611	0.412867	0.377647	0.438526	0.459767	0.420066	0.463274	0.403095	0.304703	0.24326	0.387678	0.295428	0.34931	0.250901	0.360871	0.345976	0.342567	0.460171	0.427595	0.464473	0.402525	0.479557	0.518223	0.403514	0.458358	0.440317	0.410747	0.37484	0.4394	0.316913	0.353216	0.329853	0.406006	0.359354	0.408957	0.55289	0.584521	0.582969	0.626228	0.621254	0.681785	0.552588	0.650139	0.538267	0.504574	0.613222	0.498844
	'main_Cerebellum_PFLmo inf right'	0.319525	0.278301	0.303845	0.274705	0.321549	0.340466	0.313231	0.344233	0.296268	0.216315	0.167928	0.27901	0.205857	0.250537	0.175238	0.257245	0.248559	0.244947	0.338058	0.314731	0.345988	0.292272	0.356994	0.38748	0.293104	0.341111	0.326351	0.30082	0.27149	0.323999	0.222409	0.251035	0.235783	0.29491	0.257958	0.299922	0.424193	0.456857	0.461111	0.492722	0.490112	0.553246	0.433986	0.519474	0.416486	0.384902	0.484427	0.386756
	'main_Cerebellum_PFLmo sup left'	0.378304	0.315706	0.349614	0.322756	0.377267	0.390053	0.351247	0.386652	0.336699	0.25136	0.199056	0.322543	0.246801	0.292863	0.210525	0.296586	0.282265	0.282284	0.402091	0.360026	0.389899	0.353086	0.421422	0.448941	0.331819	0.382714	0.367633	0.34086	0.310572	0.368518	0.271053	0.299803	0.280201	0.337337	0.296939	0.339381	0.473165	0.502298	0.492468	0.556917	0.540296	0.592543	0.467711	0.55424	0.455084	0.423724	0.528597	0.418843
	'main_Cerebellum_PFLmo sup right'	0.38956	0.333394	0.377131	0.329721	0.383301	0.409187	0.378191	0.410045	0.355095	0.264625	0.213057	0.351902	0.256455	0.306155	0.228678	0.318786	0.310226	0.29817	0.406678	0.372178	0.417214	0.350024	0.418786	0.46362	0.357464	0.40401	0.387188	0.360729	0.330124	0.395974	0.273418	0.306855	0.300979	0.361252	0.319232	0.360377	0.498284	0.53328	0.534066	0.571911	0.565697	0.633192	0.505587	0.598175	0.487076	0.455529	0.562929	0.458959
	'main_Cerebellum_SIMgr left'	0.559092	0.539303	0.510802	0.51956	0.566707	0.514998	0.522862	0.582638	0.53872	0.478736	0.381998	0.517732	0.460736	0.494413	0.306799	0.521688	0.447664	0.505547	0.590534	0.587671	0.618344	0.555677	0.616255	0.576257	0.589	0.605435	0.624334	0.58478	0.529747	0.558912	0.502731	0.530258	0.378205	0.581101	0.508361	0.598433	0.623031	0.595281	0.582737	0.606396	0.62389	0.597487	0.58111	0.601584	0.61703	0.555794	0.627357	0.504882
	'main_Cerebellum_SIMgr right'	0.521159	0.505372	0.51123	0.48167	0.522813	0.498745	0.518765	0.563461	0.510711	0.428858	0.384695	0.504346	0.434559	0.462805	0.322353	0.503503	0.45797	0.461695	0.542358	0.553116	0.600071	0.499605	0.54853	0.542256	0.566585	0.591017	0.582209	0.552976	0.522939	0.555423	0.460046	0.488	0.39275	0.557831	0.519575	0.560872	0.586415	0.587058	0.594347	0.572824	0.598195	0.59185	0.576221	0.60032	0.592628	0.551819	0.610387	0.528795
	'main_Cerebellum_SIMmo left'	0.40415	0.344376	0.38388	0.342653	0.396105	0.420585	0.384735	0.41673	0.364839	0.280784	0.216751	0.363731	0.266781	0.319066	0.235419	0.327323	0.313417	0.313516	0.423861	0.380359	0.424701	0.365485	0.436503	0.482329	0.366119	0.406408	0.397885	0.371602	0.334335	0.40218	0.285656	0.320186	0.308725	0.372741	0.319518	0.372469	0.515959	0.541087	0.531713	0.59148	0.578441	0.63954	0.512865	0.601266	0.49904	0.462584	0.574278	0.456734
	'main_Cerebellum_SIMmo right'	0.383026	0.332906	0.37604	0.327613	0.377777	0.409888	0.379487	0.410037	0.353732	0.263206	0.213639	0.351113	0.255805	0.305117	0.23312	0.317371	0.313869	0.297464	0.399625	0.368863	0.415314	0.343902	0.410466	0.461833	0.356521	0.402425	0.383342	0.35978	0.329641	0.395693	0.270022	0.303591	0.304487	0.360395	0.318943	0.358537	0.49731	0.534578	0.537402	0.570202	0.565383	0.636462	0.508795	0.603372	0.486972	0.458167	0.564252	0.464424
[truncated: 727 more columns]
