# Supplementary material for: Architecture of the Mouse Brain Synaptome
Source: Neuron. 2018 Aug 22;99(4):781–799.e10. doi: 10.1016/j.neuron.2018.07.007 (PMC6117470; doi:10.1016/j.neuron.2018.07.007)
Supplement: Table S3. The PSD95 and SAP102 Gradients in the CA1SR of the Hippocampus, Related to Figure 5B — The PSD95 and SAP102 intensity and size parameters along the tangential (the first spreadsheet) and radial axis (the second spreadsheet) in the CA1SR of the hippocampus. [file mmc4.xlsx]

## Sheet: Tangential Gradient
Tangential coordinate (µm) in CA1SR	Intensity (A.U.)		Size (µm3)
	PSD95	SAP102	PSD95	SAP102
1.3197	18865.8	12252.1	0.0127716	0.0381475
38.9016	18975.9	12211.7	0.0137063	0.0377447
84.568	19079.1	12162.7	0.0149885	0.0372553
128.424	19150.7	12115.6	0.0162673	0.0367852
171.839	19198.7	12069	0.0174989	0.0363199
218.564	19228.8	12018.9	0.0187222	0.0358192
261.143	19239.9	11973.2	0.0197066	0.0353628
317.617	19235.3	11912.6	0.0207867	0.0347576
380.318	19210.5	11845.3	0.021672	0.0340856
432.737	19178.3	11789.1	0.0221731	0.0335238
494.877	19131.4	11722.4	0.0225266	0.0328578
566.608	19070.5	11645.4	0.0226918	0.032089
634.892	19009.9	11572.1	0.0227059	0.0313572
694.587	18957.1	11508	0.0226809	0.0307174
774.219	18888.1	11422.6	0.022695	0.029864
858.862	18816.4	11331.7	0.0228697	0.0289568
926.504	18758.6	11259.1	0.0231689	0.0282318
996.585	18695.3	11183.9	0.0236282	0.0274807
1077.11	18613.4	11097.5	0.0242971	0.0266177
1161.12	18510.3	11007.3	0.0250493	0.0257173
1228.33	18408.9	10935.2	0.0255857	0.0249971
1289.54	18297.7	10869.5	0.0259388	0.024341
1352.5	18160.5	10802	0.0260916	0.0236663
1409.58	18013.1	10740.7	0.0259913	0.0230545
1475.09	17813.7	10670.4	0.0255518	0.0223524
1540.79	17578.1	10599.9	0.0247508	0.0216482
1608.17	17297.2	10527.6	0.0235999	0.0209261
1673.27	16986.7	10457.7	0.0222906	0.0202284
1741.69	16619.5	10384.3	0.0209422	0.0194952
1809.87	16214	10311.1	0.0200064	0.0187644
1872.78	15808.8	10243.6	0.019982	0.0180901
1933.93	15392.1	10178	0.021303	0.0174348
1976.03	15095.8	10132.8	0.0233437	0.0169836
2018.58	14791.9	10087.1	0.0266627	0.0165275

## Sheet: Radial Gradient
Radial coordinate (µm) in CA1SR	Intensity (A.U.)		Size (µm3)
	PSD95	SAP102	PSD95	SAP102
41.046	15492.3	10590.8	0.0272296	0.0298958
45.0735	15951.8	10717.6	0.0252789	0.0284389
49.101	16333.1	10823	0.0247435	0.0277007
53.1285	16658.9	10912.6	0.024855	0.027417
57.156	16936.1	10987.6	0.0251718	0.0274028
61.1835	17167.3	11050.5	0.025426	0.0275618
65.211	17355.9	11106.5	0.0255534	0.0278419
69.2385	17506.3	11155.5	0.025655	0.0281521
73.266	17631.2	11200.5	0.0256958	0.0283977
77.2935	17743.8	11243.5	0.025675	0.0285005
81.321	17845	11280.5	0.0256403	0.0284409
85.3485	17920.5	11304.5	0.0256635	0.0282681
89.376	17972.1	11319.7	0.025786	0.0281164
93.4035	18005.5	11328.2	0.0260296	0.0281045
97.431	18026.3	11332	0.0263567	0.028206
101.459	18041.5	11331.8	0.0266742	0.0283289
105.486	18058.9	11330.1	0.0269148	0.0283889
109.513	18095.5	11328.7	0.0270673	0.0283499
113.541	18156.2	11327.6	0.0272042	0.0282236
117.568	18237	11327.5	0.027383	0.0280811
121.596	18325.9	11329.7	0.0276868	0.0279439
125.623	18420.7	11336.5	0.0280577	0.0278254
129.651	18504.7	11346.4	0.0283771	0.0277568
133.678	18574.3	11359.6	0.0287025	0.0277212
137.706	18631.5	11376.2	0.0290739	0.0277181
141.733	18687.3	11395.5	0.0293673	0.0277465
145.761	18750.7	11414.8	0.0295792	0.027786
149.788	18817.2	11427.8	0.0297537	0.0278063
153.816	18884.3	11434.4	0.0298171	0.0278395
157.843	18952.4	11433.8	0.0297839	0.0278897
161.871	19012	11424.4	0.0298045	0.0279277
165.898	19060.3	11405.8	0.0299895	0.027905
169.926	19106.6	11386.2	0.0302905	0.0278672
173.953	19142.7	11365.5	0.0306547	0.0278472
177.981	19159.9	11341.8	0.0309798	0.0278133
182.008	19155.8	11313.4	0.0311924	0.0277472
186.036	19134.3	11283.2	0.031353	0.0276658
190.063	19117.8	11256.7	0.031336	0.0275771
194.091	19100.5	11234.5	0.031149	0.0275415
198.118	19068	11216.5	0.0309351	0.0276483
202.146	19019.7	11202.1	0.0308377	0.0279312
206.173	18955.4	11187.6	0.0308573	0.0283581
210.201	18868.3	11168.8	0.0309539	0.0288576
214.228	18750.2	11145.6	0.0309694	0.0292807
218.256	18586.6	11122.7	0.0308124	0.0296923
222.283	18360.2	11100.3	0.0304062	0.0302242
226.311	18053.6	11071	0.0298475	0.0307744
230.338	17647.6	11024	0.029262	0.0313304
234.366	17136.3	10956.4	0.0287854	0.031985
238.393	16503.7	10859.9	0.0285913	0.0327544
