# Supplementary material for: Architecture of the Mouse Brain Synaptome
Source: Neuron. 2018 Aug 22;99(4):781–799.e10. doi: 10.1016/j.neuron.2018.07.007 (PMC6117470; doi:10.1016/j.neuron.2018.07.007)
Supplement: Table S4. PSD95 Synaptome Parameters in Wild-Type, Psd93−/−, and Sap102−/− Mice, Related to Figure 7A — Average PSD95 punctum density (left tables, in puncta per 100 μm2), intensity (middle tables, mean gray value, 16 bits), and size (right tables, in μm2) in wild-type (orange, n = 13), Psd93−/− (blue, n = 6) and Sap102−/− mice (green, n = 11). The standard deviations (STD), the Cohen’s d values (effect size between wild-type and mutant group, see STAR Methods for details) and the p values measured using the Bayesian estimation method are also indicated. p values are highlighted as follows: 0.01 < p < 0.05 in yellow and p < 0.01 in red. Results are indicated separately for the 9 overarching areas (top tables) and for the 76 subregions (bottom tables) studied. Results for Psd93−/− mice are in the first sheet, and results for Sap102−/− mice are in the second sheet. Region abbreviations are consistent with those in Table S1. [file mmc5.xlsx]

## Sheet: PSD93 KO
	DENSITY (puncta/100 um2)								INTENSITY (mean grey value)								SIZE (um2)
	Main areas	PSD93+/+		PSD93-/-		Cohen's d	p value		Main areas	PSD93+/+		PSD93-/-		Cohen's d	p value		Main areas	PSD93+/+		PSD93-/-		Cohen's d	p value
		MEAN	STD	MEAN	STD					MEAN	STD	MEAN	STD					MEAN	STD	MEAN	STD
	CorticalSubplate	76.0036	5.59305	90.1762	1.86226	3.7946	1.42857e-05		CorticalSubplate	8079.8	1179.84	11532.7	1598.81	2.75305	5e-05		CorticalSubplate	0.0899604	0.00273828	0.0892304	0.00208229	-0.254112	1
	FibreTracts	0.349327	0.207766	0.4325	0.19342	0.377232	1		FibreTracts	5169.21	530.494	5393.92	540.487	0.557999	0.676811		FibreTracts	0.0872367	0.00401386	0.086734	0.00228607	-0.215636	1
	Hippocampus	96.5639	9.90613	124.917	3.89542	3.69386	0		Hippocampus	7037.81	982.429	10319.1	973.421	3.38234	0		Hippocampus	0.0904124	0.00226017	0.0893629	0.00183469	-0.335166	1
	Hypothalamus	17.7658	6.99441	24.6525	6.78284	1.16534	0.212914		Hypothalamus	6099.29	530.773	8784.88	1006.36	3.76326	8.16327e-06		Hypothalamus	0.0955867	0.00271158	0.0950619	0.00204223	-0.255482	1
	Neocortex	82.5576	3.60902	101.724	3.24945	6.08969	0		Neocortex	10080.2	1398.48	16359.6	1764.09	4.02395	0		Neocortex	0.0894248	0.00140643	0.0886686	0.000830892	-0.484773	1
	OlfactoryAreas	79.6798	5.06968	90.1714	5.01709	2.76478	0.00109714		OlfactoryAreas	8549.63	1245.38	13349.7	2260.5	3.01591	8.16327e-06		OlfactoryAreas	0.0891041	0.00252073	0.0887073	0.00161832	-0.245726	1
	Pallidum	7.1813	4.09566	10.4665	5.3325	1.04043	0.328016		Pallidum	5726.32	382.118	8700.21	662.387	5.73651	0		Pallidum	0.0988889	0.00215581	0.0977073	0.00244107	-0.334563	1
	Striatum	62.5545	5.21558	80.5315	0.689834	5.6775	0		Striatum	7295.24	937.557	11026.2	1281.34	3.57743	0		Striatum	0.0893342	0.00233715	0.0878193	0.00150993	-0.379851	1
	Thalamus	43.2001	15.0259	51.035	17.4013	0.754473	0.484364		Thalamus	5612.04	594.542	7836.36	925.946	3.14391	0		Thalamus	0.0808072	0.0015484	0.0812929	0.00188473	-0.185182	1
	Subregions	PSD93+/+		PSD93-/-		Cohen's d	p value		Subregions	PSD93+/+		PSD93-/-		Cohen's d	p value		Subregions	PSD93+/+		PSD93-/-		Cohen's d	p value
		MEAN	STD	MEAN	STD					MEAN	STD	MEAN	STD					MEAN	STD	MEAN	STD
	CorticalSubplate_BLAa	78.3207	6.17123	97.1566	2.90263	3.50431	0		CorticalSubplate_BLAa	8667.36	1267.51	13113.1	1649.97	2.85136	4e-05		CorticalSubplate_BLAa	0.0925036	0.00306586	0.0922277	0.00266322	-0.182597	1
	CorticalSubplate_BLAp	79.3564	8.7452	79.2692	3.51374	0.889871	0.646232		CorticalSubplate_BLAp	8721.92	1773.44	10282.9	1248.59	1.55948	0.0987901		CorticalSubplate_BLAp	0.0930477	0.00487837	0.093464	0.000426075	-0.154024	1
	CorticalSubplate_BLAv	79.7768	5.33896	81.7461	1.43581	1.0801	0.48608		CorticalSubplate_BLAv	8313.64	1490.82	9942.99	1807.1	1.64665	0.0646603		CorticalSubplate_BLAv	0.0904193	0.002729	0.0887517	0.00281415	-0.278091	1
	CorticalSubplate_BMAa	63.965	3.41135	82.9228	6.46566	3.59035	0.000117895		CorticalSubplate_BMAa	7218.41	589.254	7187.74	2469.89	0.97768	0.4523		CorticalSubplate_BMAa	0.0893673	0.00294342	0.0864535	0.00174575	-0.381868	1
	CorticalSubplate_BMAp	71.0059	6.94899	86.6064	5.06225	2.6008	8e-05		CorticalSubplate_BMAp	7541.78	997.233	10920.1	1583.88	2.68549	6.51163e-05		CorticalSubplate_BMAp	0.0891432	0.00300419	0.088166	0.0021374	-0.228542	1
	CorticalSubplate_EPd	74.3403	7.61581	92.6818	4.82879	2.83941	1.93103e-05		CorticalSubplate_EPd	7215.46	952.459	11265.5	1215.82	3.44943	0		CorticalSubplate_EPd	0.0863713	0.00244728	0.0857583	0.00158087	-0.212789	1
	CorticalSubplate_EPv	70.9013	7.98556	86.6815	6.0389	2.28642	0.000573023		CorticalSubplate_EPv	7545.08	1150.44	11328.1	2138.01	2.43882	8.90909e-05		CorticalSubplate_EPv	0.0878385	0.00321524	0.0884126	0.00221891	-0.0816191	1
	CorticalSubplate_LA	83.2776	5.09084	101.393	2.30927	3.75967	0		CorticalSubplate_LA	8867.07	1436.17	13105	1553.28	2.62745	4e-05		CorticalSubplate_LA	0.0897268	0.00277781	0.0890562	0.00239359	-0.222647	1
	FibreTracts_alv	1.51433	1.35045	1.92086	1.11931	0.759527	0.827773		FibreTracts_alv	4896.92	1022.46	5779.9	462.964	0.851805	0.169317		FibreTracts_alv	0.0969415	0.00518633	0.0945134	0.0043073	-0.308468	1
	FibreTracts_amc	51.462	10.5452	54.7202	5.91437	0.297896	1		FibreTracts_amc	6932.23	879.527	7686.09	829.393	0.803858	0.213883		FibreTracts_amc	0.0885918	0.00314958	0.0877296	0.00208239	-0.370699	1
	FibreTracts_cc	1.55449	0.627611	2.35774	0.306803	2.17596	0.0256667		FibreTracts_cc	6009.81	694.852	6880.4	435.623	1.14465	0.0574082		FibreTracts_cc	0.0895704	0.00175126	0.0887551	0.00154726	-0.629968	1
	FibreTracts_cing	9.56268	5.78494	14.1202	1.72351	2.2055	0.0362575		FibreTracts_cing	6295.35	821.49	7401.66	500.156	1.08359	0.0574082		FibreTracts_cing	0.0890599	0.00235691	0.087506	0.00113778	-0.739286	1
	FibreTracts_cpd	0.184109	0.183252	0.268058	0.0732674	0.611812	1		FibreTracts_cpd	5006.7	235.631	4990.46	59.868	0.744749	0.607224		FibreTracts_cpd	0.0961557	0.00750771	0.0894346	0.00195403	-0.243931	1
	FibreTracts_df	0.156005	0.147444	0.164667	0.115345	0.495248	1		FibreTracts_df	3706.3	1399.01	4120.61	1570.08	0.479884	0.607224		FibreTracts_df	0.0765424	0.0205762	0.0796513	0.0208975	-0.0611246	1
	FibreTracts_fi	0.0252469	0.0652001	0.0539189	0.0903615	0.00149203	1		FibreTracts_fi	3277.69	1608.94	3146.54	1514.04	0.49167	0.610439		FibreTracts_fi	0.0714249	0.0390147	0.0846403	0.00258891	-0.0835243	1
	FibreTracts_int	0.170649	0.139058	0.179501	0.0569887	0.315864	1		FibreTracts_int	4057.82	1349.84	3900.34	1396.47	0.382569	0.821816		FibreTracts_int	0.0848109	0.00888646	0.0774351	0.02024	-0.128903	1
	FibreTracts_opt	0	0	0.0184357	0.045158	0.000407169	1		FibreTracts_opt	NA	NA	2180.41	NA	0.605524	0.597925		FibreTracts_opt	NA	NA	0.0426544	NA	-0.065495	1
	FibreTracts_stInf	6.66283	5.48646	8.81795	7.83358	0.315333	1		FibreTracts_stInf	5989.91	638.36	7298.35	1192.1	1.02781	0.0646603		FibreTracts_stInf	0.0907271	0.00422979	0.089744	0.00268243	-0.307076	1
	FibreTracts_stSup	0.252843	0.21164	0.354302	0.152498	0.98585	0.586369		FibreTracts_stSup	4069.99	1657.72	4959.21	552.711	0.56099	0.446537		FibreTracts_stSup	0.0772304	0.0259495	0.0881847	0.00752181	-0.0640757	1
	Hippocampus_CA1slm	99.1683	8.70464	129.238	4.82592	3.74341	0		Hippocampus_CA1slm	8079.56	1398.98	14556.4	1752.81	4.27643	1.47368e-05		Hippocampus_CA1slm	0.0923127	0.00293573	0.08988	0.0016006	-0.685259	1
	Hippocampus_CA1so	123.435	7.67751	157.726	4.8166	4.74267	0		Hippocampus_CA1so	8886.07	1493.21	12117.5	1308.79	2.37632	0.000497778		Hippocampus_CA1so	0.0872314	0.00175305	0.0871468	0.00150124	-0.353733	1
	Hippocampus_CA1sp	37.0209	7.15368	50.6834	6.24331	1.99447	0.00495216		Hippocampus_CA1sp	6390.32	758.873	7938.16	765.567	2.07518	0.00285695		Hippocampus_CA1sp	0.0930882	0.0023566	0.0920927	0.00194649	-0.524484	1
	Hippocampus_CA1sr	117.515	6.16193	125.5	3.08133	1.49573	0.04845		Hippocampus_CA1sr	9408.3	1397.49	15317.9	1430.72	4.18517	0		Hippocampus_CA1sr	0.0887617	0.00184559	0.0885658	0.00150546	-0.379664	1
	Hippocampus_CA2slm	91.2365	14.7464	126.683	5.98077	2.93674	3.39394e-05		Hippocampus_CA2slm	5816.5	759.112	7649.52	866.297	2.34953	0.000661818		Hippocampus_CA2slm	0.083506	0.00249745	0.0824533	0.00194329	-0.509141	1
	Hippocampus_CA2so	89.1958	11.9494	127.876	4.03255	3.82339	0		Hippocampus_CA2so	5695.07	642.453	7161.02	1018.9	1.94526	0.00477333		Hippocampus_CA2so	0.082644	0.00251356	0.0822156	0.002305	-0.386539	1
	Hippocampus_CA2sp	10.4001	5.85809	15.427	8.46578	0.812992	0.514841		Hippocampus_CA2sp	5677.84	357.149	4810.36	52.6809	-2.5549	0.000982456		Hippocampus_CA2sp	0.124151	0.0111056	0.114942	0.009708	-0.223013	1
	Hippocampus_CA2sr	73.2355	18.2291	115.097	6.09357	2.82357	3.39394e-05		Hippocampus_CA2sr	5564.55	549.354	7075.69	674.846	2.50856	0.000443774		Hippocampus_CA2sr	0.0866279	0.0026818	0.0857758	0.00258134	-0.432627	1
	Hippocampus_CA3slm	91.6128	15.5828	137.448	5.44257	3.58816	0		Hippocampus_CA3slm	5688.99	618.603	7915.91	761.536	3.30035	1.47368e-05		Hippocampus_CA3slm	0.0873383	0.00232317	0.0853518	0.00239586	-0.690999	1
	Hippocampus_CA3slu	43.8892	7.71032	60.8495	3.38738	2.55366	0.000466667		Hippocampus_CA3slu	6578	796.988	8182.14	919.054	1.94643	0.00425967		Hippocampus_CA3slu	0.130656	0.00771301	0.126037	0.0036584	-0.312728	1
	Hippocampus_CA3so	69.9627	14.5864	117.124	4.06443	3.852	0		Hippocampus_CA3so	5727.47	414.287	7667.05	543.946	4.01722	0		Hippocampus_CA3so	0.0910613	0.00310052	0.0881387	0.00245377	-0.66799	1
	Hippocampus_CA3sp	18.6157	5.97336	29.2639	5.20696	1.82838	0.0113938		Hippocampus_CA3sp	6124.75	581.416	7226.12	556.682	1.93026	0.00572923		Hippocampus_CA3sp	0.123538	0.0056615	0.111842	0.00469499	-0.537354	1
	Hippocampus_CA3sr	82.4957	12.5448	128.454	4.33212	4.32961	0		Hippocampus_CA3sr	6149.13	609.698	8895.36	800.977	3.97545	0		Hippocampus_CA3sr	0.0935918	0.0025199	0.0907608	0.00212248	-0.817618	1
	Hippocampus_DGgrInf	7.08772	4.32543	10.8519	6.89739	0.751851	0.598559		Hippocampus_DGgrInf	5432.76	428.319	4798.26	366.93	-1.32923	0.0932789		Hippocampus_DGgrInf	0.108056	0.00723912	0.109042	0.00648587	-0.164563	1
	Hippocampus_DGgrSup	7.3336	4.71853	9.69404	5.04304	0.579066	0.851745		Hippocampus_DGgrSup	5469.26	429.107	4816.32	274.873	-1.44858	0.05992		Hippocampus_DGgrSup	0.110972	0.00821187	0.110489	0.00489993	-0.190549	1
	Hippocampus_DGmoInf	121.508	8.78843	154.639	6.77336	4.01518	0		Hippocampus_DGmoInf	7415.97	1138.7	11504	1439.69	3.42253	0		Hippocampus_DGmoInf	0.0901831	0.00209692	0.0894869	0.00209652	-0.476388	1
	Hippocampus_DGmoSup	119.315	9.37334	151.98	5.51605	3.80193	0		Hippocampus_DGmoSup	7610.57	1181.49	11960.7	1172.64	3.75795	0		Hippocampus_DGmoSup	0.0897619	0.00225208	0.0888123	0.00192124	-0.525296	1
	Hippocampus_DGpo	31.7264	8.95447	46.8975	5.04025	1.9784	0.0047936		Hippocampus_DGpo	6079.07	617.94	7492.41	873.286	2.04111	0.00322933		Hippocampus_DGpo	0.11804	0.00462352	0.109725	0.00359271	-0.664617	1
	Hippocampus_FC1	29.2873	14.9992	29.4256	20.5216	0.233606	1		Hippocampus_FC1	5514.41	602.285	8260.38	904.336	3.84031	0		Hippocampus_FC1	0.0866458	0.00208486	0.0891029	0.00451674	0.0351811	1
	Hippocampus_FC2	23.3177	18.4165	37.3185	18.4227	1.03582	0.230967		Hippocampus_FC2	5274.89	377.33	7621.76	667.645	4.62402	0		Hippocampus_FC2	0.0918173	0.00878276	0.0873191	0.0028821	-0.274025	1
	Hippocampus_FC3	67.952	24.5439	108.726	10.1545	2.02916	0.0013513		Hippocampus_FC3	5348.09	621.463	8610.73	1496.61	3.46897	0		Hippocampus_FC3	0.0774159	0.00192053	0.0765321	0.00135205	-0.583087	1
	Hypothalamus	17.8547	7.05615	24.8594	6.75653	0.940611	0.407364		Hypothalamus	6098.54	532.159	8802.13	1007.56	4.10779	1.47368e-05		Hypothalamus	0.0955981	0.00272954	0.0950694	0.00206011	-0.134588	1
	Neocortex_AUDd	82.8015	3.9245	101.474	3.80216	4.54573	0		Neocortex_AUDd	10488.3	1367.37	16829.9	1776.09	3.91129	0		Neocortex_AUDd	0.0901137	0.00131699	0.0892687	0.000749914	-0.555704	1
	Neocortex_AUDp	84.7041	3.20386	105.21	5.13861	4.5977	0		Neocortex_AUDp	10679.6	1399.32	17103.4	1823.4	3.83162	0		Neocortex_AUDp	0.0903821	0.00149604	0.0897527	0.000945348	-0.494893	1
	Neocortex_AUDv	87.0427	3.41708	106.977	6.60062	4.24438	0		Neocortex_AUDv	10572.1	1339.29	16785.3	1582.31	4.04562	0		Neocortex_AUDv	0.090132	0.00157564	0.0894148	0.00102933	-0.48657	1
	Neocortex_ECT	89.3375	4.2402	111.275	5.55322	4.24045	0		Neocortex_ECT	10448.9	1289.27	16272.5	1696.22	4.02849	0		Neocortex_ECT	0.0896256	0.0018854	0.0890158	0.00148416	-0.424076	1
	Neocortex_ENTl	87.2489	4.23348	104.448	8.12575	3.8089	0		Neocortex_ENTl	10010	1237.82	14280	2511.99	3.2515	0		Neocortex_ENTl	0.0888339	0.00223749	0.0883195	0.00148531	-0.380589	1
	Neocortex_MOp	83.6671	5.52513	101.861	1.72021	4.12977	0		Neocortex_MOp	10181	1898.66	16870.2	2599.57	3.12497	0		Neocortex_MOp	0.0891167	0.00173423	0.0882252	0.000957658	-0.469368	1
	Neocortex_MOs	75.8191	6.21709	90.5274	2.65469	3.64103	0		Neocortex_MOs	10526.7	2194.49	17141.5	2852.46	2.86619	0		Neocortex_MOs	0.0903492	0.0018463	0.0902165	0.000657565	-0.418817	1
	Neocortex_PERI	88.9968	4.71157	110.979	5.13147	4.17454	0		Neocortex_PERI	10137.4	1304.24	15518.7	1876.06	3.80556	0		Neocortex_PERI	0.0890368	0.00205709	0.088415	0.00138819	-0.404555	1
	Neocortex_RSPd	70.3775	4.75353	86.6493	2.65097	4.17284	0		Neocortex_RSPd	10294.4	2060.6	16853.3	2466.04	3.05733	0		Neocortex_RSPd	0.0904498	0.00148143	0.0898644	0.000729301	-0.500005	1
	Neocortex_RSPv	63.922	7.12033	81.677	3.85919	3.62205	0		Neocortex_RSPv	8683.52	1713.94	14481.9	1946.16	3.26411	0		Neocortex_RSPv	0.0882199	0.00178837	0.0872166	0.000495089	-0.466423	1
	Neocortex_SSp-bfd	80.694	3.88226	99.0993	3.1724	4.66832	0		Neocortex_SSp-bfd	10166.5	1494.51	16436.8	1928.39	3.71053	0		Neocortex_SSp-bfd	0.089223	0.00126023	0.0884688	0.000848984	-0.53839	1
	Neocortex_SSp-tr	85.2097	4.22232	105.618	3.31783	4.64585	0		Neocortex_SSp-tr	10305.5	1761.37	17210.6	2390.63	3.27337	0		Neocortex_SSp-tr	0.0888337	0.00159565	0.0879116	0.0010449	-0.483018	1
	Neocortex_TEa	89.3895	3.91281	109.219	5.68107	4.27638	0		Neocortex_TEa	10611.9	1309.54	16272.1	1587.77	4.01782	0		Neocortex_TEa	0.0900288	0.00171762	0.089202	0.00128812	-0.466103	1
	OlfactoryAreas_COAa1	70.8511	8.82436	98.61	NA	2.04652	0.0776662		OlfactoryAreas_COAa1	7758.1	1207.48	8028.74	NA	1.04152	0.609677		OlfactoryAreas_COAa1	0.0863466	0.00312237	0.0858831	NA	0.109901	1
	OlfactoryAreas_COAa2	62.5113	6.88067	70.2812	NA	1.39764	0.298685		OlfactoryAreas_COAa2	7291.72	924.708	8927.94	NA	1.85013	0.171756		OlfactoryAreas_COAa2	0.0904449	0.00440568	0.0876282	NA	0.0325174	1
	OlfactoryAreas_COApl1	78.5805	9.70217	83.9531	6.93462	0.811229	0.474992		OlfactoryAreas_COApl1	8216.36	1130.66	14209.2	3009.84	3.97435	0		OlfactoryAreas_COApl1	0.0865089	0.0028199	0.0864891	0.00212121	0.132843	1
	OlfactoryAreas_COApl2	69.3545	11.3882	84.9273	8.60237	1.61195	0.0191774		OlfactoryAreas_COApl2	7636.79	1013.21	11051.1	1783.58	2.70061	0.000333846		OlfactoryAreas_COApl2	0.0893078	0.00334192	0.0885758	0.00195624	0.0593914	1
	OlfactoryAreas_COApl3	77.7428	11.9836	78.4149	8.95359	0.568495	0.903545		OlfactoryAreas_COApl3	7630.57	1428.84	8491.41	1887.05	1.45831	0.307244		OlfactoryAreas_COApl3	0.0894045	0.00424045	0.0885192	0.000951301	0.075614	1
	OlfactoryAreas_COApm1	89.0963	11.657	89.4972	NA	0.513285	0.991355		OlfactoryAreas_COApm1	8755.18	1613.5	10195.7	NA	1.50604	0.334665		OlfactoryAreas_COApm1	0.0866447	0.00300532	0.0891191	NA	0.167092	1
	OlfactoryAreas_COApm2	80.139	13.739	74.5763	NA	0.416659	1		OlfactoryAreas_COApm2	7901.5	1539.64	8633.96	NA	1.26916	0.460211		OlfactoryAreas_COApm2	0.0879901	0.00374685	0.0896517	NA	0.133581	1
	OlfactoryAreas_COApm3	78.9099	17.3737	75.0683	NA	0.516349	0.96423		OlfactoryAreas_COApm3	7693.86	1758.65	8483.2	NA	1.33043	0.434695		OlfactoryAreas_COApm3	0.0883523	0.0043459	0.088218	NA	0.0973556	1
	OlfactoryAreas_PAA1	77.5344	11.1147	98.1326	7.00841	1.94709	0.003535		OlfactoryAreas_PAA1	7915.8	1438.37	9058.97	4598.5	0.174907	1		OlfactoryAreas_PAA1	0.0847785	0.00877308	0.0871145	0.00118772	0.121028	1
	OlfactoryAreas_PAA2	69.2664	6.38467	86.851	6.83659	2.405	0.000598182		OlfactoryAreas_PAA2	7541.21	904.587	8229.04	3946.6	0.104938	1		OlfactoryAreas_PAA2	0.0894762	0.00294369	0.0889464	0.00229305	0.0397392	1
	OlfactoryAreas_PAA3	74.8799	7.22784	92.0526	6.39893	2.2228	0.00124444		OlfactoryAreas_PAA3	8105.45	1075.89	11882.6	2407.21	2.83158	0.000318431		OlfactoryAreas_PAA3	0.089544	0.00296875	0.0889155	0.00181769	0.0615115	1
	OlfactoryAreas_PIR1	87.8654	5.21558	88.6648	9.4493	0.398585	1		OlfactoryAreas_PIR1	9372.78	1344.18	17179.1	4343	3.62561	0.000142979		OlfactoryAreas_PIR1	0.0881246	0.00259435	0.0881802	0.0014712	0.121653	1
	OlfactoryAreas_PIR2	59.291	6.83627	59.9267	6.89587	0.438833	1		OlfactoryAreas_PIR2	7779.4	1016.45	13690	2936.2	4.03949	2.8e-05		OlfactoryAreas_PIR2	0.0911155	0.00277662	0.0910201	0.00141806	0.0897139	1
	OlfactoryAreas_PIR3	82.2929	4.96449	101.101	2.94886	3.65684	3.39394e-05		OlfactoryAreas_PIR3	8978.45	1313.08	13548.8	2108.49	3.21752	9.95556e-05		OlfactoryAreas_PIR3	0.0894847	0.00238885	0.0888893	0.00186469	0.0470651	1
	Pallidum_GPe	8.45757	4.13631	11.964	3.36589	0.946101	0.42456		Pallidum_GPe	5743.12	328.715	8854.08	606.6	7.73023	0		Pallidum_GPe	0.100847	0.00281204	0.0992036	0.00267772	-0.503943	1
	Pallidum_GPi	2.887	1.12937	3.05402	1.2388	0.292824	1		Pallidum_GPi	5386.1	274.589	7140.49	1156.88	5.34116	0.0003136		Pallidum_GPi	0.0988579	0.0020499	0.100282	0.0023523	0.276869	1
	Pallidum_SI	9.49727	4.20549	15.4119	5.79961	0.951511	0.474992		Pallidum_SI	5641.77	330.176	8638.1	895.632	6.76598	0		Pallidum_SI	0.0963429	0.00300881	0.093403	0.00220317	-0.753077	1
	Striatum_CEA	67.0802	9.72236	85.4765	4.52997	3.13227	6.58824e-05		Striatum_CEA	7277.39	1072.02	10578.8	1483.84	2.84304	1.47368e-05		Striatum_CEA	0.0885039	0.00319294	0.0868282	0.00218001	-0.481483	1
	Striatum_CP	70.5985	4.46026	89.672	2.72232	6.01051	0		Striatum_CP	8251.09	1123.52	12795.9	1389.69	3.22108	0		Striatum_CP	0.089344	0.00208278	0.0875735	0.00130885	-0.772717	1
	Striatum_IA	60.2431	14.0236	79.3738	5.88312	2.88455	0.000215385		Striatum_IA	6864.12	1264.18	10216.5	1543.07	2.64586	0.000109565		Striatum_IA	0.088744	0.00394571	0.0870417	0.0019144	-0.416019	1
	Striatum_MEA	54.228	8.38445	71.1436	3.59425	3.77758	3.39394e-05		Striatum_MEA	6672.12	786.103	10012.6	1356.64	3.48766	0		Striatum_MEA	0.089619	0.00303779	0.0885273	0.00220712	-0.460845	1
	Thalamus	43.2807	15.0964	51.144	17.423	1.61867	1		Thalamus	5605.75	592.996	7839.09	923.657	1.87697	0.000148571		Thalamus	0.0807897	0.0015662	0.081244	0.00189925	0.122803	1

## Sheet: SAP102 KO
	DENSITY (puncta/100 um2)								INTENSITY (mean grey value)								SIZE (um2)
	Main areas	SAP102+/+		SAP102-/-		Cohen's d	p value		Main areas	SAP102+/+		SAP102-/-		Cohen's d	p value		Main areas	SAP102+/+		SAP102-/-		Cohen's d	p value
		MEAN	STD	MEAN	STD					MEAN	STD	MEAN	STD					MEAN	STD	MEAN	STD
	CorticalSubplate	76.0036	5.59305	89.0095	11.1918	1.83592	0.0245143		CorticalSubplate	8079.8	1179.84	8321.93	1099.77	0.312512	1		CorticalSubplate	0.0899604	0.00273828	0.089692	0.00353437	-0.101375	1
	FibreTracts	0.349327	0.207766	0.383352	0.163005	0.0783334	1		FibreTracts	5169.21	530.494	5152.65	548.749	0.181978	1		FibreTracts	0.0872367	0.00401386	0.0879453	0.00190771	-0.0262354	1
	Hippocampus	96.5639	9.90613	114.974	11.8859	1.82772	0.0206		Hippocampus	7037.81	982.429	7049.22	644.659	0.207162	1		Hippocampus	0.0904124	0.00226017	0.0896674	0.00190026	-0.161387	1
	Hypothalamus	17.7658	6.99441	17.5494	5.81876	0.149129	1		Hypothalamus	6099.29	530.773	7584.96	1038.46	1.25368	0.724686		Hypothalamus	0.0955867	0.00271158	0.0970198	0.00374806	0.0166811	1
	Neocortex	82.5576	3.60902	68.376	3.45243	-4.48929	0		Neocortex	10080.2	1398.48	10408.3	1427.96	0.244815	1		Neocortex	0.0894248	0.00140643	0.0904086	0.00173705	0.165962	1
	OlfactoryAreas	79.6798	5.06968	82.6665	10.7074	0.405905	1		OlfactoryAreas	8549.63	1245.38	8371.14	1417.02	0.115111	1		OlfactoryAreas	0.0891041	0.00252073	0.0891509	0.00378439	-0.0884897	1
	Pallidum	7.1813	4.09566	8.40972	7.50764	-0.0115687	1		Pallidum	5726.32	382.118	6091.67	696.094	0.672593	1		Pallidum	0.0988889	0.00215581	0.100011	0.0064403	0.0173578	1
	Striatum	62.5545	5.21558	59.6686	4.73473	-0.643431	1		Striatum	7295.24	937.557	7935.31	891.745	0.575943	1		Striatum	0.0893342	0.00233715	0.0896728	0.00309725	-0.0347533	1
	Thalamus	43.2001	15.0259	64.6509	12.7356	1.40727	0.0600429		Thalamus	5612.04	594.542	6035.81	672.455	0.635013	1		Thalamus	0.0808072	0.0015484	0.0803497	0.00236659	-0.209344	1
	Subregions	SAP102+/+		SAP102-/-		Cohen's d	p value		Subregions	SAP102+/+		SAP102-/-		Cohen's d	p value		Subregions	SAP102+/+		SAP102-/-		Cohen's d	p value
		MEAN	STD	MEAN	STD					MEAN	STD	MEAN	STD					MEAN	STD	MEAN	STD
	CorticalSubplate_BLAa	78.3207	6.17123	97.4751	8.67362	2.54678	8.96e-05		CorticalSubplate_BLAa	8667.36	1267.51	7533.58	1088.12	-0.7025	1		CorticalSubplate_BLAa	0.0925036	0.00306586	0.0916127	0.00357343	-0.208834	1
	CorticalSubplate_BLAp	79.3564	8.7452	98.3083	12.5488	1.81694	0.0215241		CorticalSubplate_BLAp	8721.92	1773.44	7812.24	1226.58	-0.368992	1		CorticalSubplate_BLAp	0.0930477	0.00487837	0.0918105	0.00432753	-0.146944	1
	CorticalSubplate_BLAv	79.7768	5.33896	98.4224	11.4194	2.06726	0.0083125		CorticalSubplate_BLAv	8313.64	1490.82	9004.25	1360.97	0.521793	1		CorticalSubplate_BLAv	0.0904193	0.002729	0.0903553	0.0037625	-0.151405	1
	CorticalSubplate_BMAa	63.965	3.41135	58.0807	NA	-0.47912	1		CorticalSubplate_BMAa	7218.41	589.254	7559.93	NA	0.591171	1		CorticalSubplate_BMAa	0.0893673	0.00294342	0.0878861	NA	-0.207316	1
	CorticalSubplate_BMAp	71.0059	6.94899	73.4839	11.4933	0.303839	1		CorticalSubplate_BMAp	7541.78	997.233	10034.1	1850.7	1.45538	0.120072		CorticalSubplate_BMAp	0.0891432	0.00300419	0.089269	0.00362369	-0.130376	1
	CorticalSubplate_EPd	74.3403	7.61581	60.4494	6.89509	-1.80095	0.00807484		CorticalSubplate_EPd	7215.46	952.459	8609.58	1344.12	1.094	0.332248		CorticalSubplate_EPd	0.0863713	0.00244728	0.0861019	0.00319529	-0.17711	1
	CorticalSubplate_EPv	70.9013	7.98556	69.9375	11.3152	-0.0534139	1		CorticalSubplate_EPv	7545.08	1150.44	7463.46	939.655	0.0221655	1		CorticalSubplate_EPv	0.0878385	0.00321524	0.0868632	0.00349784	-0.207112	1
	CorticalSubplate_LA	83.2776	5.09084	101.479	9.00989	2.46212	7e-05		CorticalSubplate_LA	8867.07	1436.17	7676.45	1055.83	-0.684677	1		CorticalSubplate_LA	0.0897268	0.00277781	0.0888873	0.00348603	-0.215157	1
	FibreTracts_alv	1.51433	1.35045	1.15853	0.73482	-0.0963178	1		FibreTracts_alv	4896.92	1022.46	4978.84	903.025	0.03716	1		FibreTracts_alv	0.0969415	0.00518633	0.0927317	0.012004	0.0717518	1
	FibreTracts_amc	51.462	10.5452	53.6449	9.02404	0.36654	1		FibreTracts_amc	6932.23	879.527	7220.84	957.557	0.0871335	1		FibreTracts_amc	0.0885918	0.00314958	0.0888402	0.00361906	0.165367	1
	FibreTracts_cc	1.55449	0.627611	2.3696	0.852382	1.62312	0.0913257		FibreTracts_cc	6009.81	694.852	6120.07	728.457	0.0611501	1		FibreTracts_cc	0.0895704	0.00175126	0.0909414	0.00160659	0.890036	1
	FibreTracts_cing	9.56268	5.78494	8.50913	3.21118	0.0934375	1		FibreTracts_cing	6295.35	821.49	6249.47	685.574	0.00840461	1		FibreTracts_cing	0.0890599	0.00235691	0.0905827	0.00225914	0.567539	1
	FibreTracts_cpd	0.184109	0.183252	0.26318	0.172247	0.908629	0.904331		FibreTracts_cpd	5006.7	235.631	4777.37	680.754	-0.0284194	1		FibreTracts_cpd	0.0961557	0.00750771	0.090867	0.00570646	-0.0376113	1
	FibreTracts_df	0.156005	0.147444	0.155368	0.13061	0.194191	1		FibreTracts_df	3706.3	1399.01	3739.75	1351.65	0.021636	1		FibreTracts_df	0.0765424	0.0205762	0.0773941	0.0224342	0.0499989	1
	FibreTracts_fi	0.0252469	0.0652001	0.00950728	0.0315321	-0.00104979	1		FibreTracts_fi	3277.69	1608.94	1990.78	NA	-0.00471324	1		FibreTracts_fi	0.0714249	0.0390147	0.0341233	NA	0.0259198	1
	FibreTracts_int	0.170649	0.139058	0.148231	0.0993857	-0.118135	1		FibreTracts_int	4057.82	1349.84	3801.1	1229.03	-0.00715032	1		FibreTracts_int	0.0848109	0.00888646	0.0725823	0.0227514	0.0395715	1
	FibreTracts_opt	0	0	0	0	0.000293989	1		FibreTracts_opt	NA	NA	NA	NA	NA	NA		FibreTracts_opt	NA	NA	NA	NA	NA	NA
	FibreTracts_stInf	6.66283	5.48646	9.63611	8.37636	0.418271	1		FibreTracts_stInf	5989.91	638.36	6089.86	641.275	0.0727959	1		FibreTracts_stInf	0.0907271	0.00422979	0.0931912	0.00650877	0.373108	1
	FibreTracts_stSup	0.252843	0.21164	2.86342	8.59285	0.00174475	1		FibreTracts_stSup	4069.99	1657.72	4288.89	1585.92	0.024723	1		FibreTracts_stSup	0.0772304	0.0259495	0.0783125	0.0166811	0.0198853	1
	Hippocampus_CA1slm	99.1683	8.70464	121.638	8.28536	2.52983	7e-05		Hippocampus_CA1slm	8079.56	1398.98	8041.65	820.429	0.0732333	1		Hippocampus_CA1slm	0.0923127	0.00293573	0.0915661	0.00206196	-0.12836	1
	Hippocampus_CA1so	123.435	7.67751	149.456	11.0051	2.70056	2.66667e-05		Hippocampus_CA1so	8886.07	1493.21	8416.02	710.035	-0.186176	1		Hippocampus_CA1so	0.0872314	0.00175305	0.0869309	0.00171152	-0.157413	1
	Hippocampus_CA1sp	37.0209	7.15368	35.7235	5.93346	-0.0906794	1		Hippocampus_CA1sp	6390.32	758.873	7525.64	538.32	1.51323	0.0782335		Hippocampus_CA1sp	0.0930882	0.0023566	0.0928213	0.00348545	-0.0972583	1
	Hippocampus_CA1sr	117.515	6.16193	145.772	9.87818	3.37477	0		Hippocampus_CA1sr	9408.3	1397.49	7789.48	682.714	-0.949448	0.581712		Hippocampus_CA1sr	0.0887617	0.00184559	0.0884362	0.00142756	-0.165729	1
	Hippocampus_CA2slm	91.2365	14.7464	116.685	11.6268	1.82105	0.00228		Hippocampus_CA2slm	5816.5	759.112	5911.14	451.536	0.21366	1		Hippocampus_CA2slm	0.083506	0.00249745	0.0832009	0.00194521	-0.118134	1
	Hippocampus_CA2so	89.1958	11.9494	114.138	13.2303	1.91715	0.00155077		Hippocampus_CA2so	5695.07	642.453	5875.57	493.396	0.34581	1		Hippocampus_CA2so	0.082644	0.00251356	0.0819782	0.00203262	-0.140479	1
	Hippocampus_CA2sp	10.4001	5.85809	10.6588	3.92236	0.126347	1		Hippocampus_CA2sp	5677.84	357.149	5683.89	387.203	0.0745442	1		Hippocampus_CA2sp	0.124151	0.0111056	0.119208	0.0128371	-0.0282725	1
	Hippocampus_CA2sr	73.2355	18.2291	95.7721	13.9021	1.33294	0.0301358		Hippocampus_CA2sr	5564.55	549.354	5583.52	384.711	0.111618	1		Hippocampus_CA2sr	0.0866279	0.0026818	0.0858884	0.00260848	-0.121067	1
	Hippocampus_CA3slm	91.6128	15.5828	112.401	16.1652	1.295	0.0376982		Hippocampus_CA3slm	5688.99	618.603	5894.48	418.892	0.40697	1		Hippocampus_CA3slm	0.0873383	0.00232317	0.0885593	0.00317292	-0.0298949	1
	Hippocampus_CA3slu	43.8892	7.71032	43.7472	6.27269	0.0886371	1		Hippocampus_CA3slu	6578	796.988	7857.14	847.128	1.33922	0.0953371		Hippocampus_CA3slu	0.130656	0.00771301	0.129855	0.00559379	-0.0420162	1
	Hippocampus_CA3so	69.9627	14.5864	86.9953	15.4165	1.12591	0.0913257		Hippocampus_CA3so	5727.47	414.287	5739.59	382.099	0.0927426	1		Hippocampus_CA3so	0.0910613	0.00310052	0.0904734	0.00274616	-0.101514	1
	Hippocampus_CA3sp	18.6157	5.97336	18.072	5.70649	-0.00266015	1		Hippocampus_CA3sp	6124.75	581.416	7424.38	589.823	1.97284	0.00820343		Hippocampus_CA3sp	0.123538	0.0056615	0.126179	0.00735958	-0.0273545	1
	Hippocampus_CA3sr	82.4957	12.5448	104.865	15.1078	1.58683	0.00870545		Hippocampus_CA3sr	6149.13	609.698	6101.91	441.466	0.00564403	1		Hippocampus_CA3sr	0.0935918	0.0025199	0.0932469	0.00235881	-0.110655	1
	Hippocampus_DGgrInf	7.08772	4.32543	5.08895	1.95727	-0.465136	1		Hippocampus_DGgrInf	5432.76	428.319	5756.3	424.589	0.742161	0.995116		Hippocampus_DGgrInf	0.108056	0.00723912	0.114905	0.00684303	-0.0118189	1
	Hippocampus_DGgrSup	7.3336	4.71853	5.01013	1.89696	-0.50348	1		Hippocampus_DGgrSup	5469.26	429.107	7047.81	526.177	2.90366	0.000554286		Hippocampus_DGgrSup	0.110972	0.00821187	0.116681	0.00708969	-0.0163531	1
	Hippocampus_DGmoInf	121.508	8.78843	148.719	13.3402	2.41676	7e-05		Hippocampus_DGmoInf	7415.97	1138.7	8087.76	753.473	0.660537	1		Hippocampus_DGmoInf	0.0901831	0.00209692	0.088992	0.00169142	-0.22324	1
	Hippocampus_DGmoSup	119.315	9.37334	148.765	10.7243	2.80004	2.66667e-05		Hippocampus_DGmoSup	7610.57	1181.49	8175.5	716.51	0.549397	1		Hippocampus_DGmoSup	0.0897619	0.00225208	0.0885129	0.00189128	-0.203284	1
	Hippocampus_DGpo	31.7264	8.95447	41.7516	7.6132	1.21869	0.0736102		Hippocampus_DGpo	6079.07	617.94	6172.14	455.382	0.243404	1		Hippocampus_DGpo	0.11804	0.00462352	0.119305	0.00422304	-0.0376839	1
	Hippocampus_FC1	29.2873	14.9992	33.5111	16.1391	0.415168	1		Hippocampus_FC1	5514.41	602.285	5437.65	452.788	-0.0305658	1		Hippocampus_FC1	0.0866458	0.00208486	0.0872489	0.00398319	-0.0667071	1
	Hippocampus_FC2	23.3177	18.4165	16.1237	10.6631	-0.216328	1		Hippocampus_FC2	5274.89	377.33	6457.55	457.901	2.54017	0.00110857		Hippocampus_FC2	0.0918173	0.00878276	0.0944646	0.0130217	-0.0241353	1
	Hippocampus_FC3	67.952	24.5439	100.599	20.3307	1.28868	0.02989		Hippocampus_FC3	5348.09	621.463	5584.87	546.499	0.427703	1		Hippocampus_FC3	0.0774159	0.00192053	0.0772995	0.00165325	-0.127354	1
	Hypothalamus	17.8547	7.05615	18.2309	6.1211	0.117049	1		Hypothalamus	6098.54	532.159	7709.18	888.01	2.69998	0.00457286		Hypothalamus	0.0955981	0.00272954	0.0970605	0.0037796	0.289809	1
	Neocortex_AUDd	82.8015	3.9245	68.5766	3.50885	-3.7881	0		Neocortex_AUDd	10488.3	1367.37	13013.8	1523.54	1.44709	0.0828909		Neocortex_AUDd	0.0901137	0.00131699	0.0905228	0.0014169	0.362116	1
	Neocortex_AUDp	84.7041	3.20386	70.6488	3.98894	-3.87132	0		Neocortex_AUDp	10679.6	1399.32	13155.5	1573.7	1.3967	0.0936743		Neocortex_AUDp	0.0903821	0.00149604	0.0907023	0.00163536	0.315054	1
	Neocortex_AUDv	87.0427	3.41708	72.6458	4.06097	-3.79019	0		Neocortex_AUDv	10572.1	1339.29	13036.8	1593.7	1.41832	0.0891476		Neocortex_AUDv	0.090132	0.00157564	0.0901035	0.00187722	0.249988	1
	Neocortex_ECT	89.3375	4.2402	73.1436	4.74748	-3.42117	0		Neocortex_ECT	10448.9	1289.27	11985.3	1271.43	1.05823	0.332248		Neocortex_ECT	0.0896256	0.0018854	0.0895213	0.00230649	0.223833	1
	Neocortex_ENTl	87.2489	4.23348	71.4866	4.63468	-3.43718	0		Neocortex_ENTl	10010	1237.82	9726.88	1357.12	-0.0411537	1		Neocortex_ENTl	0.0888339	0.00223749	0.088742	0.00276251	0.214117	1
	Neocortex_MOp	83.6671	5.52513	69.8918	2.7016	-3.33055	0		Neocortex_MOp	10181	1898.66	9787.87	1458.18	-0.048714	1		Neocortex_MOp	0.0891167	0.00173423	0.0897766	0.00140694	0.372306	1
	Neocortex_MOs	75.8191	6.21709	61.3882	3.44899	-3.06473	0		Neocortex_MOs	10526.7	2194.49	9872.26	1797.13	-0.115115	1		Neocortex_MOs	0.0903492	0.0018463	0.0916848	0.00158662	0.419491	1
	Neocortex_PERI	88.9968	4.71157	73.1807	5.3905	-3.14619	0		Neocortex_PERI	10137.4	1304.24	9932.21	1219.69	-0.00262465	1		Neocortex_PERI	0.0890368	0.00205709	0.0886826	0.00247146	0.196324	1
	Neocortex_RSPd	70.3775	4.75353	56.0183	4.07911	-3.37161	0		Neocortex_RSPd	10294.4	2060.6	9550.52	1580.79	-0.173144	1		Neocortex_RSPd	0.0904498	0.00148143	0.0922904	0.00159461	0.528768	1
	Neocortex_RSPv	63.922	7.12033	53.2908	3.87194	-2.73004	0		Neocortex_RSPv	8683.52	1713.94	8398.48	1059.78	-0.0145371	1		Neocortex_RSPv	0.0882199	0.00178837	0.0898115	0.00133324	0.497487	1
	Neocortex_SSp-bfd	80.694	3.88226	65.6678	3.68945	-3.81626	0		Neocortex_SSp-bfd	10166.5	1494.51	12569.5	1787.38	1.23113	0.150181		Neocortex_SSp-bfd	0.089223	0.00126023	0.0899976	0.00124137	0.472032	1
	Neocortex_SSp-tr	85.2097	4.22232	69.7863	4.04715	-3.66546	0		Neocortex_SSp-tr	10305.5	1761.37	10315.9	1668.24	0.121287	1		Neocortex_SSp-tr	0.0888337	0.00159565	0.0896144	0.00147439	0.404788	1
	Neocortex_TEa	89.3895	3.91281	73.5488	4.14234	-3.64361	0		Neocortex_TEa	10611.9	1309.54	12555.5	1436.79	1.22543	0.16579		Neocortex_TEa	0.0900288	0.00171762	0.0901157	0.00211275	0.253534	1
	OlfactoryAreas_COAa1	70.8511	8.82436	69.0852	NA	0.106553	1		OlfactoryAreas_COAa1	7758.1	1207.48	7945.85	NA	0.49511	1		OlfactoryAreas_COAa1	0.0863466	0.00312237	0.0865456	NA	-0.0617056	1
	OlfactoryAreas_COAa2	62.5113	6.88067	53.2329	NA	-0.253911	1		OlfactoryAreas_COAa2	7291.72	924.708	7472.83	NA	0.621577	1		OlfactoryAreas_COAa2	0.0904449	0.00440568	0.0902705	NA	-0.0862154	1
	OlfactoryAreas_COApl1	78.5805	9.70217	100.684	17.3772	1.54656	0.0157733		OlfactoryAreas_COApl1	8216.36	1130.66	8675.95	1386.14	0.421512	1		OlfactoryAreas_COApl1	0.0865089	0.0028199	0.0870219	0.00295298	-0.0480811	1
	OlfactoryAreas_COApl2	69.3545	11.3882	70.9213	12.5042	0.191542	1		OlfactoryAreas_COApl2	7636.79	1013.21	10400.7	2453.14	1.45775	0.0828909		OlfactoryAreas_COApl2	0.0893078	0.00334192	0.0893718	0.0045406	-0.0966516	1
	OlfactoryAreas_COApl3	77.7428	11.9836	76.4492	12.3532	-0.0436974	1		OlfactoryAreas_COApl3	7630.57	1428.84	10926.5	2397.46	1.51516	0.120072		OlfactoryAreas_COApl3	0.0894045	0.00424045	0.0891286	0.00385063	-0.0794378	1
	OlfactoryAreas_COApm1	89.0963	11.657	73.9155	6.85878	-1.00282	0.68907		OlfactoryAreas_COApm1	8755.18	1613.5	11455.2	3449.43	0.875964	1		OlfactoryAreas_COApm1	0.0866447	0.00300532	0.0860491	0.00108601	-0.091391	1
	OlfactoryAreas_COApm2	80.139	13.739	65.1753	15.9159	-0.742615	0.981545		OlfactoryAreas_COApm2	7901.5	1539.64	13277	1403.91	2.06998	0.204241		OlfactoryAreas_COApm2	0.0879901	0.00374685	0.0874252	0.00235163	-0.0860727	1
	OlfactoryAreas_COApm3	78.9099	17.3737	71.0381	18.1981	-0.301389	1		OlfactoryAreas_COApm3	7693.86	1758.65	10301.9	3075.69	0.960226	0.995116		OlfactoryAreas_COApm3	0.0883523	0.0043459	0.0862281	0.00261121	-0.119948	1
	OlfactoryAreas_PAA1	77.5344	11.1147	101.859	19.5496	1.52868	0.0173453		OlfactoryAreas_PAA1	7915.8	1438.37	8587.61	1308.56	0.484756	1		OlfactoryAreas_PAA1	0.0847785	0.00877308	0.0876501	0.00436469	-0.0780755	1
	OlfactoryAreas_PAA2	69.2664	6.38467	84.0967	15.1312	1.25947	0.0652278		OlfactoryAreas_PAA2	7541.21	904.587	7974.81	1203.83	0.448586	1		OlfactoryAreas_PAA2	0.0894762	0.00294369	0.0902192	0.0051786	-0.10843	1
	OlfactoryAreas_PAA3	74.8799	7.22784	97.3359	13.5623	1.95078	0.00163852		OlfactoryAreas_PAA3	8105.45	1075.89	8848.97	1542.53	0.622699	1		OlfactoryAreas_PAA3	0.089544	0.00296875	0.0897781	0.00396804	-0.0995894	1
	OlfactoryAreas_PIR1	87.8654	5.21558	106.264	13.1698	1.77126	0.00714483		OlfactoryAreas_PIR1	9372.78	1344.18	6485	1166.97	-1.82106	0.0683619		OlfactoryAreas_PIR1	0.0881246	0.00259435	0.0880785	0.00365907	-0.123215	1
	OlfactoryAreas_PIR2	59.291	6.83627	43.5031	8.08171	-1.7797	0.00807484		OlfactoryAreas_PIR2	7779.4	1016.45	7697.03	1194.61	0.0482372	1		OlfactoryAreas_PIR2	0.0911155	0.00277662	0.0917762	0.0045874	-0.0987265	1
	OlfactoryAreas_PIR3	82.2929	4.96449	82.9159	10.983	0.094641	1		OlfactoryAreas_PIR3	8978.45	1313.08	9167.89	1391.98	0.23233	1		OlfactoryAreas_PIR3	0.0894847	0.00238885	0.0893957	0.00356478	-0.133718	1
	Pallidum_GPe	8.45757	4.13631	8.72156	7.43111	-0.226547	1		Pallidum_GPe	5743.12	328.715	6016.88	683.434	0.857955	0.855916		Pallidum_GPe	0.100847	0.00281204	0.102741	0.00711797	0.451008	1
	Pallidum_GPi	2.887	1.12937	4.83939	1.58593	1.29477	0.72689		Pallidum_GPi	5386.1	274.589	6092.31	60.7832	2.11648	0.139843		Pallidum_GPi	0.0988579	0.0020499	0.0944625	0.00326058	-1.0185	1
	Pallidum_SI	9.49727	4.20549	7.14302	3.0847	-0.590099	1		Pallidum_SI	5641.77	330.176	6152.94	565.285	1.39666	0.204241		Pallidum_SI	0.0963429	0.00300881	0.0983987	0.00400075	0.323887	1
	Striatum_CEA	67.0802	9.72236	55.698	5.27863	-1.77938	0.0163914		Striatum_CEA	7277.39	1072.02	8899.29	1012.32	1.51403	0.0790165		Striatum_CEA	0.0885039	0.00319294	0.0891282	0.00401056	0.0642902	1
	Striatum_CP	70.5985	4.46026	58.8846	3.20283	-3.50319	0		Striatum_CP	8251.09	1123.52	10057.5	1118.16	1.4699	0.0790165		Striatum_CP	0.089344	0.00208278	0.0893705	0.00302205	0.0236516	1
	Striatum_IA	60.2431	14.0236	64.1981	8.46316	0.392778	1		Striatum_IA	6864.12	1264.18	7285.71	838.8	0.647626	1		Striatum_IA	0.088744	0.00394571	0.0884597	0.00437697	0.00698128	1
	Striatum_MEA	54.228	8.38445	64.8705	8.82105	1.38825	0.0926576		Striatum_MEA	6672.12	786.103	7201	781.99	0.876565	0.770272		Striatum_MEA	0.089619	0.00303779	0.0902865	0.00321547	0.086454	1
	Thalamus	43.2807	15.0964	64.9899	12.7603	3.73333	0.0301358		Thalamus	5605.75	592.996	6018.34	661.448	0.422319	1		Thalamus	0.0807897	0.0015662	0.0802984	0.00237344	-0.216292	1
